# Supplementary material for: Admission NLPR predicts long-term mortality in patients with acute ischemic stroke: A retrospective analysis of the MIMIC-III database
Source: PLoS One. 2023 Aug 24;18(8):e0283356. doi: 10.1371/journal.pone.0283356 (PMC10449205; doi:10.1371/journal.pone.0283356)
Supplement: S1 Data — (ZIP) [file pone.0283356.s001.zip]

Archive with 1 entries (1 files):
- 数据集上传.xls
