# Supplementary material for: Admission NLPR predicts long-term mortality in patients with acute ischemic stroke: A retrospective analysis of the MIMIC-III database
Source: PLoS One. 2023 Aug 24;18(8):e0283356. doi: 10.1371/journal.pone.0283356 (PMC10449205; doi:10.1371/journal.pone.0283356)
Supplement: S1 Data — (ZIP) [file pone.0283356.s001.zip › 数据集上传.xls]

## Sheet: 数据集上传
hospital_expire_flag	los	expire_flag	gender1	ethnicity	religion1	icu1	age	albumin	aptt	chloride	creatinine	glucose	inr	lactate	mg	磷酸盐	k	pt	rbc	红细胞分布宽度	na	urea	lymphocytes	neutrophil	platelet	wbc	单核细胞	淋巴细胞数2	中性粒细胞数2	sofa	qsofa	sirs	nlr	plr	dnlr	sii	admittime_2	dischtime_2	intime_2	outtime_2	dob_2	dod_2	dod_hosp_2	dod_ssn_2	deathtime_2	甘油三酯	总胆固醇	冠心病	慢阻肺
0	1.3362	1	2	1	1	2	69.6435	2.9	36.4	100	1.4	102	1.1	0.586938	1.9	2.9	4	12.8	4.32	13.7	137	24	11.7	81.1	209	13.7	4.5	1.6029	11.1107	3	2	2	6.93162	130.389	4.29101	1448.71	1800405	1800784	1800608	1800641	1147320	1806528	1806528	1806528		86	148	1	1
1	3.4765	1	2	3	4	3	80.5656	3.3	35.8	97	1.6	393	1.9	15.3	2	5.8	3.4	16.8	3.83	13	139	26	23	53	150	10.7	8	2.461	5.671	6	2	4	2.30435	60.9508	1.12766	345.652	1585307	1585388	1585307	1585390	879552	1585368	1585368	1585368	1585388	61.6828	171.196	0	0
0	3.8815	0	1	1	1	5	74.816	3.3	31.7	99	1.1	180	2.9	2	1.4	6.8	3.9	21.3	3.84	14.4	138	15	9.4	83.9	237	20.2	5.6	1.8988	16.9478	5	3	4	8.92553	124.816	5.21118	2115.35	1665188	1665518	1710258	1710352	1009800					410	233.344	1	0
0	26.1535	1	1	3	1	1	29.5286	3.3	25.4	93	0.5	78	1	10.7	2	3.4	4.1	12.4	4.49	12.6	136	10	26.5	66.8	327	18.4	5.1	4.876	12.2912	5	2	4	2.52075	67.0632	2.01205	824.287	1539911	1541051	1539948	1540576	1281240	1541232		1541232		107	96.0822	0	0
0	0.9677	1	2	1	1	3	75.2483	3.1	29	113	1.5	127	1.3	4.5198	1.7	4.2	5.2	14.1	4.06	21.9	141	70	14.4	80.6	309	10.3	3.3	1.4832	8.3018	3	1	2	5.59722	208.333	4.15464	1729.54	1616223	1616315	1616223	1616247	957048	1659984		1659984		190	88	1	0
0	2.8214	0	2	3	4	5	56.309	2.32692	26.9	104	0.7	104	1.3	-0.709902	1.9	2.6	4.1	13.8	5.56	14.1	140	14	7.3	90.9	272	14.1	1.2	1.0293	12.8169	1	1	2	12.452	264.257	9.98901	3386.96	1468147	1468308	1468147	1468215	974880					116	148	0	0
1	0.9708	1	2	1	4	5	87.12	3.50782	38.3	106	0.7	121	1.2	1.38645	1.6	2.6	4.7	13.6	4.92	13.4	139	19	4.4	92.7	174	16.2	2.7	0.7128	15.0174	4	3	4	21.0682	244.108	12.6986	3665.86	2103355	2103380	2103357	2103380	1340184	2103360	2103360	2103360	2103380	222.591	137.639	0	0
0	1.602	0	1	1	3	3	78.6168	2.75287	30.3	83	1.1	134	0.9	0.5	2.2	3.1	4.3	11.2	3.21	15.1	116	31	14.6	78	226	6.1	6.2	0.8906	4.758	4	2	2	5.34247	253.762	3.54545	1207.4	1936083	1936214	1936084	1936122	1247400					54	125	0	0
0	1.9223	0	1	3	1	5	44.7475	4.1	21.8	108	0.8	90	1.1	-0.992023	1.7	2.1	3.6	12.6	3.9	15.6	141	13	8.6	91.1	382	19.7	0.2	1.6942	17.9467	0	1	3	10.593	225.475	10.236	4046.53	2018396	2018510	2018396	2018442	1626408					71	247	0	0
0	4.2677	0	2	1	1	5	74.5325	4.22969	23.3	106	1.1	112	1.1	1.4	1.7	3.6	4	12.8	4.23	14.1	143	20	17	72.9	197	8.3	4.8	1.411	6.0507	1	1	2	4.28824	139.617	2.69004	844.782	1752321	1752544	1752322	1752424	1099416					110	155	0	0
0	2.8729	0	2	1	1	3	76.0758	2.2	28.5	105	0.8	126	1.2	2.1	1.9	4.1	3.4	13.3	4.61	14.3	137	13	3	83	310	15.2	7	0.456	12.616	6	2	4	27.6667	679.825	4.88235	8576.67	1596271	1596277	1581376	1581445	914544					107	131	0	0
0	1.8396	1	2	1	4	5	83.939	3.5	26	106	1.1	104	1	1.3	2	3.4	4.5	12	4.85	12.9	141	15	22.8	70.2	291	8.5	4.9	1.938	5.967	2	2	4	3.07895	150.155	2.3557	895.974	1306386	1307699	1307132	1307176	571080	1307760	1307760	1307760		278.541	176.343	0	0
0	3.5839	1	2	1	4	3	77.4716	3.06699	37.1	111	2.8	171	1.2	1	1.5	3	4.7	13.3	3.09	14.8	143	93	41.5	49.3	258	11.7	6.2	4.8555	5.7681	4	1	3	1.18795	53.1356	0.972387	306.492	1770627	1770803	1770627	1770713	1091976	1799112		1799112		140	172	0	0
0	0.8957	0	1	1	1	5	73.361	4.19357	26.9	103	1	121	1	2.58723	2	3.1	3.8	12	4.11	14.1	141	19	24	69.6	195	7.3	3.7	1.752	5.0808	3	1	1	2.9	111.301	2.28947	565.5	1281906	1282115	1281959	1281981	639264					49	89	0	0
0	6.0411	1	1	1	4	5	55.979	4.1	27.2	120	1	97	1	1.8	1.9	1.5	4.2	11.7	3.39	13.1	143	12	9.9	81.9	367	18.1	6	1.7919	14.8239	4	2	4	8.27273	204.81	4.52486	3036.09	1301157	1301196	1300480	1300625	810096	1301184	1301184	1301184	1301196	329.183	169.883	0	0
0	2.0235	0	1	3	3	5	68.318	3.5	26.4	106	2.1	207	0.9	2	1.8	3.3	3.8	11.8	3.43	15.3	145	30	13.6	76.2	282	8.6	4.9	1.1696	6.5532	3	2	2	5.60294	241.108	3.20168	1580.03	1284050	1284467	1320929	1320977	685584					334.867	170	1	0
0	2.7628	1	2	1	4	3	76.0101	3.8	29.3	105	1.5	89	1	2.6	1.8	2.4	4.1	12	4.93	13	141	23	7.4	88.9	113	6.1	3.3	0.4514	5.4229	7	3	2	12.0135	250.332	8.00901	1357.53	1276093	1276265	1276199	1276265	608136	1277592		1277592		185.508	92.7986	0	0
1	8.7639	1	2	2	4	3	80.9636	2.9	99.6	106	1.5	137	1.3	0.802368	1.6	4.9	4.9	14.3	3.49	13.6	138	18	10	83.7	141	7.6	5.4	0.76	6.3612	3	1	1	8.37	185.526	5.13497	1180.17	1715417	1715651	1715420	1715630	1006176	1715640	1715640	1715640	1715651	86.3107	185.664	0	0
0	0.923	1	2	1	4	3	41.6429	3.16446	26.7	106	2.1	246	1.2	1.69784	1.6	3.7	4.5	13.5	4.35	12.9	142	54	30.3	54.6	164	8.1	5.8	2.4543	4.4226	2	1	2	1.80198	66.8215	1.20264	295.525	1924600	1924693	1924600	1924623	1559808	1960920		1960920		176	160	0	0
1	1.6194	1	2	1	1	3	51.2936	2.5	42.2	85	2.4	615	2.7	11.3	1.9	7.4	6	19.5	4.28	16.4	130	71	8.5	88.8	177	12.1	2.3	1.0285	10.7448	14	1	4	10.4471	172.095	7.92857	1849.13	1541092	1541129	1541092	1541131	1091760	1541112	1541112	1541112	1541129	237.503	232.04	0	0
1	3.8204	1	2	3	1	2	69.1362	2.8	36.1	102	1.4	148	1.3	1.1	2	3	3.8	13.7	3.87	13	143	23	17.8	71.2	368	11	7.3	1.958	7.832	5	2	4	4	187.947	2.47222	1472	1260137	1260588	1260515	1260607	654504	1260576	1260576	1260576	1260588	-67.7203	215.093	0	0
1	4.1744	1	2	1	4	3	88.3258	3.3	29.8	99	0.8	141	2.9	2.2	2	2.9	3.3	27.9	5.27	14.9	137	16	3.9	91.1	248	28.6	4.4	1.1154	26.0546	1	2	4	23.359	222.342	10.236	5793.03	1289134	1289337	1289134	1289234	515400	1289328	1289328	1289328	1289337	351.409	195.22	0	0
0	2.8431	1	1	1	1	5	70.019	4.12922	26	102	0.6	118	1.2	-0.733951	2	3.2	4.4	13.2	3.42	12.4	138	11	10.5	83.2	258	9.8	5.3	1.029	8.1536	3	2	1	7.92381	250.729	4.95238	2044.34	1787806	1788133	1787806	1787874	1174440	1788240		1788240		-56.583	112.871	0	0
0	9.3819	1	2	1	4	3	75.0854	3.07277	25.2	110	1	113	1.1	3.96326	1.8	2.9	4	12.4	5.4	13.6	144	19	40.1	50.6	173	7.8	6.1	3.1278	3.9468	10	2	4	1.26185	55.3104	1.02429	218.299	1694620	1694964	1695366	1695591	1036872	1768344		1768344		79	169	1	0
0	5.9087	1	1	1	4	3	71.1031	2.55284	26.7	93	0.6	168	0.9	6.18174	1.5	3.1	6.3	11.9	5.66	12.8	137	16	20.2	59.6	354	12.1	16.7	2.4442	7.2116	11	3	4	2.9505	144.833	1.47525	1044.47	1907712	1907853	1907712	1907854	1261488	1907832	1907832	1907832	1907853	-86.7025	152.859	1	1
0	0.7709	0	1	1	4	3	90	3	19.3	105	2.4	144	1.2	3.0475	2.6	4.7	5.3	13.2	4.14	16.4	140	33	15.8	77.8	409	12	4.1	1.896	9.336	3	2	2	4.92405	215.717	3.5045	2013.94	2098655	2098770	2098655	2098674	-531120					-104.886	126.237	0	0
1	0.7374	1	1	3	1	3	69.0668	3.2	30.8	120	1.6	265	2.6	3	1.7	3.9	4.4	19.6	3.74	16.3	150	65	3	95.7	83	15.1	1	0.453	14.4507	3	2	3	31.9	183.223	22.2558	2647.7	1448601	1449200	1449186	1449204	843576	1449192	1449192		1449200	428.653	165.327	0	0
0	3.0239	1	1	1	1	3	49.1804	3.7	22.9	100	0.5	124	1	1.1	2	3.2	4.2	12.6	3.5	13.9	135	13	6	92.1	636	10.9	1.6	0.654	10.0389	2	2	2	15.35	972.477	11.6582	9762.6	1621724	1621885	1621724	1621797	1190904	1668984		1668984		45.6661	168.118	0	0
0	2.795	0	1	3	4	3	72.1074	3.3	142.3	103	1.3	317	1.6	3.1	1.6	4	4	15.3	3.83	14.2	135	31	12	82	296	22.1	4	2.652	18.122	5	2	2	6.83333	111.614	4.55556	2022.67	1825630	1826003	1780726	1780793	1148856					144	134	1	0
0	3.6958	0	2	3	4	1	80.0766	3.28023	26.6	107	0.9	124	1.1	0.585044	1.8	2.5	4.6	12.4	4.36	12.1	142	19	43.7	47.6	206	8.2	5.9	3.5834	3.9032	0	1	3	1.08925	57.4873	0.908397	224.384	2072567	2072702	2072567	2072656	1371096					64	148	0	0
0	28.4882	0	1	3	4	5	21.1291	3.1	27.5	113	0.6	193	1	5.3	1.6	3.1	3.9	12.1	4.46	12.1	142	8	18.3	76.8	351	15.6	3.8	2.8548	11.9808	1	1	4	4.19672	122.951	3.31034	1473.05	1311555	1312383	1311555	1312239	1126464					479	224.545	0	0
0	2.7101	1	2	1	4	1	67.3093	3.2	46.9	96	2.9	413	10.2	2.1	1.4	4.1	3.5	39.3	4.73	17.1	139	18	6	91	316	35.7	3	2.142	32.487	9	3	4	15.1667	147.526	10.1111	4792.67	2027541	2028087	2027541	2027606	1437912	2028096		2028096		72	120	1	0
0	0.8513	1	2	1	2	3	79.9481	4.5	29.5	94	0.9	167	1.2	1.74094	2.1	3.1	3.4	13.2	5.17	14	134	19	5.5	92.3	165	10	1.9	0.55	9.23	9	3	3	16.7818	300	11.987	2769	1691209	1691345	1694085	1694105	990864	1694112		1694112		60	135	0	0
1	4.5778	1	1	1	2	1	87.7171	3.8	29.4	113	1.8	80	1	3.3	2.3	4	5.2	12.2	4.13	14.8	143	29	13	61	177	8.2	7	1.066	5.002	9	2	4	4.69231	166.041	1.5641	830.538	1871058	1871408	1871300	1871409	1102656	1871400	1871400	1871400	1871408	59	118	0	0
1	27.3903	1	2	3	2	2	65.7608	4	26	104	1.2	116	1.1	1.4	1.6	3.3	4.2	13	4.97	13.5	141	15	18	57	248	10.5	9	1.89	5.985	9	3	4	3.16667	131.217	1.32558	785.333	1885961	1886637	1885979	1886637	1309896	1886616	1886616	1886616	1886637	57.9434	195.259	1	0
0	1.7869	1	2	1	1	5	75.9334	2.94788	35.8	98	1.3	120	1.1	-4.03207	2.1	3.3	4.7	12.6	4.78	11.3	134	26	9.5	81.9	334	14.7	6.4	1.3965	12.0393	2	2	3	8.62105	239.169	4.52486	2879.43	1365641	1365802	1365641	1365684	700464	1431816		1431816		45.2271	160.751	0	0
0	0.9061	1	2	1	4	1	72.8818	3.75296	26.4	110	1	107	1	3.28569	1.9	3.4	3.9	12.4	5.12	13.4	144	16	25.1	61.7	170	10.9	5.8	2.7359	6.7253	1	0	2	2.45817	62.1368	1.61097	417.889	1267149	1267238	1267150	1267171	628704	1313280		1313280		129	139	0	0
0	9.0167	0	2	1	2	3	20.6542	2.9	29.4	103	0.6	99	1.1	11.8	1.8	2.5	4.6	12.4	3.76	13.1	137	9	9	81	142	13.7	3	1.233	11.097	5	2	4	9	115.166	4.26316	1278	2064379	2064687	2064379	2064596	1883448					221	118.758	0	0
0	1.045	1	1	1	4	3	81.4759	2.8	27.1	101	0.6	96	1	0.280522	1.3	3	3.4	12.5	3.16	13.7	139	12	24.5	61.5	331	8.9	7.3	2.1805	5.4735	1	1	2	2.5102	151.8	1.5974	830.878	1411049	1411165	1411049	1411074	697320	1443840		1443840		184	172	0	0
0	6.8007	1	1	1	4	3	90	2	23.7	113	2.4	188	1.2	1.9	2	5.5	5.9	13.7	3.56	15.6	142	20	22.3	72.6	331	9.2	4.4	2.0516	6.6792	6	2	2	3.25561	161.338	2.64963	1077.61	1817998	1818423	1817998	1818161	-811776	1819008		1819008		61	100	0	0
1	6.0478	1	1	1	1	5	80.7009	3.7	29.7	98	4.3	157	2.5	1	1.6	3.8	4.4	18.8	4.16	15.9	139	25	11.8	81.1	105	5.4	4.4	0.6372	4.3794	8	2	2	6.87288	164.783	4.29101	721.653	2076500	2076701	2076500	2076646	1369560	2076696	2076696	2076696	2076701	134	172	0	0
0	3.3164	1	2	1	4	3	67.5002	3	35.2	89	1.1	171	1.3	1.9	2	2.2	4.8	14.6	2.74	17.1	120	14	45	10	183	0.3	15	0.135	0.03	6	3	3	0.222222	1355.56	0.111111	40.6667	1386854	1387215	1389977	1390057	795552	1390032	1390032	1390032		240.159	234.644	0	0
0	7.0518	1	2	2	4	2	64.3574	3.7	30.9	109	1.9	65	1.1	0.7	2.1	2.5	5.2	12.6	3.88	13.6	140	20	21.8	68.5	214	5.3	3.8	1.1554	3.6305	7	2	4	3.1422	185.217	2.1746	672.431	1344467	1344859	1344609	1344778	780696	1348872	1348872	1348872		181.059	181.156	1	0
0	20.5608	1	2	1	2	3	64.6442	4.2	25.5	104	1.7	308	1.4	3.3	1.6	2.5	4.6	15.9	5.25	15.6	144	32	3.8	90.2	294	13.2	5.4	0.5016	11.9064	5	2	2	23.7368	586.124	9.20408	6978.63	1308651	1309143	1308651	1309145	742368	1312392		1312392		178	219	0	0
0	1.4611	1	1	2	3	5	52.6872	3.66625	23.3	103	1	109	1.4	5.78107	2.1	1.7	3.4	14.5	4.02	12.7	141	4	48.4	41.6	294	4.5	4.5	2.178	1.872	3	1	3	0.859504	134.986	0.712329	252.694	1453076	1453690	1483234	1483269	991536	1483248	1483248			207.018	148.377	0	0
0	4.6222	1	2	1	4	2	72.2775	2.5	26.4	104	2.4	124	1.3	1.8	2.2	2.7	4.5	13.5	4.34	13.6	145	41	7	81	328	19	9	1.33	15.39	10	2	1	11.5714	246.617	4.26316	3795.43	1683703	1683999	1683726	1683837	1050552	1693344	1693344	1693344		25.3477	133.938	0	0
1	3.1251	1	1	1	1	5	72.6208	3.3	26.7	96	1.3	149	1.5	1.5	2.1	3.7	3.2	16	3.92	15.3	139	32	5.1	91.1	185	8.8	3.7	0.4488	8.0168	2	2	2	17.8627	412.21	10.236	3304.61	1718582	1718978	1718582	1718657	1082424	1718976	1718976	1718976	1718978	57	146	0	0
1	1.2801	1	1	3	4	3	62.9721	3.5	25.1	110	1.5	152	1.6	1.8	2	4.8	3.8	17.6	3.82	16.7	148	55	4	89	95	17.7	7	0.708	15.753	7	0	2	22.25	134.181	8.09091	2113.75	1700636	1700665	1700636	1700667	1149000	1700664	1700664	1700664	1700665	-29.0595	111.883	0	0
0	5.8171	1	2	2	4	3	76.3329	2.8	27.7	121	3.9	130	1.5	2.1	3.7	6.8	5.6	16.3	4.15	19.8	161	110	12	82	335	11.5	4	1.38	9.43	2	0	1	6.83333	242.754	4.55556	2289.17	1589654	1590063	1590669	1590809	918936	1590864		1590864		88	181	0	0
1	1.2687	1	1	1	4	5	42.8542	3.3	35.7	94	6.4	94	2.8	12.6	2.6	3.8	6.9	21.2	3.99	18.8	140	28	9	84	590	28.7	5	2.583	24.108	8	2	4	9.33333	228.417	5.25	5506.67	1691923	1691955	1691924	1691955	1316520	1691952	1691952	1691952	1691955	176.218	214.788	0	0
0	22.3813	1	2	1	4	2	48.5213	2.3	31.6	107	1	87	1.3	4.5	2.2	3.7	4.4	14.1	4.69	13.3	142	20	15.4	78.4	241	25.6	4.5	3.9424	20.0704	7	1	4	5.09091	61.1303	3.62963	1226.91	1518294	1518831	1518294	1518831	1093248	1519968		1519968		-74.2866	237.661	0	0
0	1.9897	1	1	1	1	3	61.0817	1.8	25.3	96	0.2	164	1.1	0.929641	1.4	3	3.7	12.7	3.35	14	137	22	4	62	234	19.3	3	0.772	11.966	4	1	4	15.5	303.109	1.63158	3627	1840194	1844139	1841914	1841962	1242888	1844136	1844136	1844136	1844139	294.824	242.47	0	0
1	2.5138	1	1	1	2	5	90	3	22.9	102	1	133	1.1	2.5	2.2	3.2	5.5	12.6	4.29	14.6	141	27	23.2	69.3	351	10	5.1	2.32	6.93	0	1	2	2.98707	151.293	2.25733	1048.46	1330527	1330619	1330560	1330621	-1299240	1330608	1330608	1330608	1330619	95	173	0	0
0	1.1934	0	2	1	4	2	39.1696	2.5	27.5	106	1.3	107	1.2	2.6	1.5	3.3	4.5	13.5	4.61	15.3	137	17	16.5	75.4	256	5.8	6	0.957	4.3732	1	1	1	4.5697	267.503	3.06504	1169.84	1695790	1696745	1718267	1718295	1352664					241	212.938	0	0
0	0.909	1	2	1	2	1	70.0408	3.83397	28.8	101	1	148	1.6	3.55673	1.9	3.2	4.2	15	4.85	12.9	139	21	58	38	378	12.1	0	7.018	4.598	1	0	3	0.655173	53.8615	0.612903	247.655	1331805	1331964	1331805	1331827	718248	1397568		1397568		116.8	142.959	0	0
0	1.0104	0	1	1	1	3	65.0018	3	23.2	110	0.6	188	1.2	1.8	1.7	3.7	3.8	13.3	1.97	20.1	143	14	23.5	71.8	241	8.6	3.1	2.021	6.1748	1	1	2	3.05532	119.248	2.5461	736.332	1706224	1706558	1706224	1706248	1136808					134	127	0	0
0	1.593	1	2	1	4	3	84.9368	2.8	38	101	1.5	139	1.5	2	1.5	1.8	5.8	16.7	5.06	14.7	135	36	9	82	175	8.7	7	0.783	7.134	7	2	4	9.11111	223.499	4.55556	1594.44	1534653	1534765	1512680	1512718	768624	1556520		1556520		16.7805	110.892	0	0
0	20.2321	0	2	3	1	5	44.2621	5	29.2	103	0.7	124	1.3	1.7	1.6	2.5	3.9	14.1	4.41	13.4	137	8	22.7	72.9	271	13.7	3.9	3.1099	9.9873	3	0	4	3.21145	87.1411	2.69004	870.304	1269784	1270862	1269784	1270270	882048					172.924	172.09	0	0
1	0.4109	1	1	1	4	5	85.9394	3.57461	24.2	102	0.6	93	1.1	0.7	1.9	3.2	3.8	13	4.17	14.5	141	12	24.5	67.4	251	8.3	5.2	2.0335	5.5942	5	2	2	2.75102	123.433	2.06748	690.506	2066685	2067021	2066765	2066775	1313856	2067000	2067000	2067000	2067021	75	205	0	0
0	23.8904	0	2	1	1	5	50.4647	2.3	27.4	112	5.2	133	1.2	4.1	1.4	4.5	3.7	14.1	3.04	14.4	146	38	18	60	275	18	11	3.24	10.8	8	2	4	3.33333	84.8765	1.5	916.667	1245615	1246187	1245615	1246188	803544					83	170	0	0
0	2.9701	1	1	3	4	5	57.9362	2.9	25.3	103	3.5	336	1.1	3.4	2	4.3	4.1	12.5	3.68	12.9	139	59	21	73.1	309	13.3	5.2	2.793	9.7223	4	1	4	3.48095	110.634	2.71747	1075.61	1542497	1542830	1542497	1542569	1034976	1553880		1553880		14.9191	222.149	0	0
1	6.1054	1	2	3	4	2	80.4043	3.9	36	105	3.7	330	1.1	2.9	2.2	3.8	5.2	12.5	5.35	17.5	137	53	3.9	94	264	12	1.8	0.468	11.28	14	3	2	24.1026	564.103	15.6667	6363.08	1665398	1665541	1665398	1665545	961056	1665528	1665528	1665528	1665541	439.388	150.086	0	0
0	13.4581	1	1	2	3	2	64.8047	3.1	26.1	107	1.1	130	1	1.4	2.3	3	3.8	11.4	4.54	14.9	142	23	26.2	65.6	158	5.5	4.7	1.441	3.608	4	2	2	2.50382	109.646	1.90698	395.603	1449329	1450142	1449778	1450101	881640	1453776	1453776	1453776		417.238	202.424	0	0
0	1.6596	1	2	1	4	5	54.0051	3.64194	22.4	95	1.5	208	1.7	1.4	1.8	4.9	2.7	15.9	5.67	14.5	140	29	24	65.7	350	12.4	6.9	2.976	8.1468	1	1	1	2.7375	117.608	1.91545	958.125	2016357	2016521	2016378	2016418	1543272	2076552		2076552		288	212	1	0
1	4.4602	1	1	2	3	3	90	2.1	72	119	1.3	96	1.7	1.6	2.6	3.2	3.3	16.2	4.67	16.7	155	57	29.8	65.8	101	5.6	2.7	1.6688	3.6848	6	3	3	2.20805	60.5225	1.92398	223.013	1772515	1773028	1772921	1773028	-857256	1773024	1773024	1773024	1773028	66	146.896	0	0
0	5.2147	0	2	1	1	1	69.8574	3.20533	31	104	0.7	29	1.38	0.7	1.9	3.8	4.4	15.06	2.52	16	139	20	10.6	81.2	188	11	7.5	1.166	8.932	4	2	1	7.66038	161.235	4.31915	1440.15	2111303	2111342	2160449	2160574	1499352					-65.6788	148.976	1	0
0	6.0201	1	2	3	4	3	87.4323	2.37236	36.7	108	1	81	1.2	2.1	2.2	4.8	4.1	13.2	3.78	13.3	140	43	5.5	92.1	31	15.8	2.1	0.869	14.5518	10	2	4	16.7455	35.6732	11.6582	519.109	1302494	1302639	1302494	1302639	533424	1307640	1307640	1307640		349.17	189.142	0	0
1	1.8698	1	2	1	4	1	77.2768	3.6	23.3	108	1.2	429	1.3	1.8	2.4	3.7	4.8	13.9	4.49	12.9	147	49	5.9	87.7	315	10.2	5.8	0.6018	8.9454	7	2	2	14.8644	523.43	7.13008	4682.29	1405777	1406161	1405777	1405822	728832	1406160	1406160	1406160	1406161	104	140	0	0
1	1.7984	1	2	3	1	3	82.8695	3.7	57.4	102	1.4	124	1.2	2.1	2.2	4.1	4.4	13	4.58	12.9	139	33	9.8	79.7	236	15.4	6.8	1.5092	12.2738	2	2	4	8.13265	156.374	3.92611	1919.31	1419177	1419196	1419177	1419220	693240	1419192	1419192	1419192	1419196	127.303	150.303	0	0
0	1.6053	1	2	1	4	5	81.9424	3.3	23.9	102	1.3	312	0.9	0.975	2	2.8	4.6	11.6	3.99	13.5	139	36	24.1	65.4	170	8.1	4.3	1.9521	5.2974	2	0	1	2.71369	87.0857	1.89017	461.328	1478915	1478991	1464095	1464134	746280	1483344		1483344		196	193	0	1
0	1.165	0	2	3	4	1	42.6381	4.3	26.4	104	1	102	1.1	0.880989	1.8	2.8	3.9	12.9	4.3	12.3	138	14	26	66.2	210	11.8	3.9	3.068	7.8116	0	1	3	2.54615	68.4485	1.95858	534.692	1886014	1886125	1886027	1886055	1512504					194	252	0	0
0	6.6488	1	2	1	1	5	75.6266	3.67855	22.7	102	1.1	94	1	2.85066	1.9	2.6	4.5	11.8	4.89	12.4	141	10	14.5	77.6	195	5.8	6.4	0.841	4.5008	4	2	4	5.35172	231.867	3.46428	1043.59	1602569	1602665	1623955	1624114	940080	1624104	1624104	1624104		55.0407	237	0	0
1	2.3289	1	2	3	4	1	90	3.3	25.9	112	1	129	1.2	0.704688	1.7	3.1	3.2	13.5	3.5	14.3	143	27	23.5	70	282	6.8	3.8	1.598	4.76	1	1	1	2.97872	176.471	2.33333	840	1822564	1822912	1822566	1822622	-807192	1822896	1822896	1822896	1822912	-18.5888	168.789	0	0
0	4.201	1	2	1	4	1	71.478	2.22817	23.8	103	1	107	1	0.9	1.7	2.4	4.5	12.4	4.53	13.5	137	24	9.6	85.3	320	14.3	4.3	1.3728	12.1979	1	1	3	8.88542	233.1	5.80272	2843.33	1544603	1544752	1544603	1544704	918456	1615776	1615776	1615776		-40.3267	114.296	0	0
0	0.3477	1	1	1	4	3	26.8421	3.44357	21.3	101	0.6	108	1.3	3.1	1.7	3.3	3.5	14	3.54	14.7	136	5	10	83	129	12.1607	7	1.21607	10.0934	2	1	2	8.3	106.079	4.88235	1070.7	2005233	2005243	2005234	2005242	1770096	2005416	2005416	2005392		237.514	163.323	0	0
0	1.1329	0	1	1	1	3	70.2296	4.2	21	106	1.1	100	1	-0.0879424	1.9	3.5	4	12.5	4.05	12.2	142	21	23.4	67.4	225	8.2	6	1.9188	5.5268	0	1	2	2.88034	117.261	2.06749	648.077	1897147	1897215	1897147	1897174	1281936					114	143	0	0
0	8.7756	1	1	1	1	3	82.578	3	35.4	94	0.8	136	4.4	2.2	1.8	2.5	3.8	25.7	4.02	14.7	130	34	2	80	175	11.2	4	0.224	8.96	2	2	4	40	781.25	4	7000	1674263	1674970	1674263	1674474	950880	1675896		1675896		107	124	1	0
0	24.8724	0	1	2	4	3	69.8214	3.2	70.1	100	5.8	62	3.3	7.6	1.9	4.9	5	21.9	2.51	20	132	122	5	68	205	9.8	9	0.49	6.664	11	3	3	13.6	418.367	2.125	2788	1932595	1933818	1932595	1933192	1320960					-107.422	218.569	0	0
1	1.183	1	1	1	2	3	90	2.8	26.3	100	0.9	66	1	4.9411	2	3.1	3.9	12.4	3.87	13.1	136	16	30.2	62.5	204	8.9	4.8	2.6878	5.5625	2	2	1	2.06954	75.8985	1.66667	422.185	1468337	1468977	1468337	1468366	-1161432	1468968	1468968	1468968	1468977	108	215	1	0
0	1.5183	0	2	1	3	5	66.6773	3.8	21.9	103	0.9	130	1.1	-2.47356	2.2	3.1	3.7	12.3	4.68	12.7	137	14	10.8	85.1	165	14.7	3.7	1.5876	12.5097	1	2	3	7.87963	103.93	5.71141	1300.14	1511813	1511918	1511812	1511849	927720					68	147	0	0
1	3.4261	1	1	3	1	5	40.38	2.4	29.6	92	2	81	1.1	2.1	2.6	4.7	3.7	12.3	1.59	18.5	138	49	5	82	407	8.1	10	0.405	6.642	2	3	3	16.4	1004.94	4.55556	6674.8	1259321	1260249	1259482	1259564	905592	1260240	1260240	1260240	1260249	-113.6	155.719	0	0
0	3.0793	0	2	1	4	2	61.4452	3.5	39	106	0.8	103	1.1	3.75301	1.8	3	3.8	12.9	4.74	20.3	135	8	20.6	70.3	201	5.8	7	1.1948	4.0774	8	1	3	3.41262	168.229	2.367	685.937	1455176	1455307	1455178	1455252	915552					59	99	1	0
1	1.8163	1	1	1	4	5	88.2522	3	21.7	99	0.9	245	1.2	2.9	1.3	3.3	4.6	13.2	5.43	14.9	134	24	20.5	73.1	272	12.6	3	2.583	9.2106	5	2	3	3.56585	105.304	2.71747	969.912	1572601	1572649	1572601	1572645	799512	1572648	1572648	1572648	1572649	81.4913	147.683	0	0
0	9.2129	1	1	1	4	5	63.857	2.8	37.2	106	1.2	403	1.3	16.4	2.1	9.4	4.2	13.8	2.4	12.8	142	26	71.4	25	161	1.7	2.7	1.2138	0.425	2	2	3	0.35014	132.641	0.333333	56.3725	1516808	1517490	1516882	1517103	944232	1563120	1563120	1563120		2122	202	1	0
0	14.3213	0	1	2	3	5	55.6869	3.9	25.3	101	0.7	167	1	1.1	2.2	2.6	3.8	11.4	4.24	13.8	139	10	19.9	74.3	220	5.9	4.2	1.1741	4.3837	2	2	2	3.73367	187.378	2.89105	821.407	1301297	1301796	1301297	1301641	813480					161.131	124.346	0	0
0	1.072	0	1	1	4	2	53.9196	2.53259	26.8	102	0.8	90	1.1	1.67592	1.8	3.5	6.1	12.4	4.78	12.4	140	14	25.3	66.5	414	9.9	4.4	2.5047	6.5835	3	2	3	2.62846	165.289	1.98507	1088.18	2069200	2069366	2076948	2076973	1596864					119	183	1	0
0	1.8035	1	1	2	4	5	84.1482	3.29978	24.8	100	1	114	1	5.02152	1.7	2.6	3.1	12.1	4.94	12.7	135	27	28.1	64.5	207	7	6.5	1.967	4.515	2	2	1	2.29537	105.236	1.8169	475.142	2034698	2034830	2034698	2034741	1297560	2090976		2090976		74	147	0	0
0	28.5917	1	1	1	1	3	68.9807	2.3	21	109	2.7	83	0.9	1.2	2.4	4.7	4.2	11.3	4.25	13	147	49	17.7	74.5	243	10.1	6.2	1.7877	7.5245	6	1	3	4.20904	135.929	2.92157	1022.8	1726463	1727149	1726463	1727149	1122192	1727904		1727904		-52.1084	141.357	0	0
1	1.4674	1	1	1	1	2	90	3.7	23.5	100	1.4	167	1	1.72702	1.4	3.7	4.4	11.7	3.94	14.8	140	29	12.3	84.1	164	6.9	2.6	0.8487	5.8029	3	2	2	6.8374	193.237	5.28931	1121.33	1325980	1326306	1325980	1326015	-1303776	1326288	1326288	1326288	1326306	80	121	0	0
0	5.9313	1	2	1	3	5	60.8629	2.8	108.4	107	0.7	133	5.1	1.4	1.6	3.3	3.9	27.8	3.92	16.1	142	18	5.3	88.2	409	17.2	6	0.9116	15.1704	1	1	2	16.6415	448.662	7.47458	6806.38	1644935	1647014	1646344	1646487	1111776	1692960	1692960	1692960		151.376	139.087	0	0
0	4.4266	0	1	1	1	3	40.5807	4.31414	20.5	108	0.9	93	1	4.22898	2	3.3	3.9	12.1	4.85	12	139	17	34.6	56.3	354	11	4.2	3.806	6.193	6	3	3	1.62717	93.011	1.28833	576.017	2077319	2077524	2077322	2077428	1721832					45	230	0	0
0	0.8806	0	1	1	4	3	80.4572	4.00376	24.5	104	0.8	111	1.2	3.34766	1.8	3.6	5.2	13.6	4.01	13.1	139	22	44.6	45.5	294	5.9	7.5	2.6314	2.6845	2	1	2	1.02018	111.728	0.834862	299.933	1400901	1401086	1400901	1400922	696096					71.7594	209.078	0	0
0	4.0736	0	1	1	2	2	74.1515	4.43183	35.4	113	0.5	131	1.7	1	2.1	3.6	3.2	18.5	2.97	15.9	140	18	23	77	490	15.5	0	3.565	11.935	1	2	3	3.34783	137.447	3.34783	1640.43	1283671	1283847	1283674	1283771	634104					124	155	0	0
0	3.4105	1	2	1	4	3	80.1862	2.5	40.9	103	0.8	168	2.4	1.4	1.7	5.7	4.3	19	3	15.2	139	15	1	96	238	13.8	1	0.138	13.248	4	0	2	96	1724.64	24	22848	1341767	1342165	1341768	1341850	639336	1343256	1343256	1343256		296.512	93.5802	0	1
0	4.8815	1	1	1	3	5	86.3042	4	30.7	98	0.9	349	1.9	3.9	1.5	3.7	4.1	17.1	3.95	13.4	135	16	8.8	88.1	137	6.6	2.7	0.5808	5.8146	7	2	4	10.0114	235.881	7.40336	1371.56	1898641	1898824	1898644	1898761	1142616	1915728		1915728		137.948	202.815	0	0
0	3.2584	0	2	1	1	5	68.7734	2.5	32	113	1.4	122	1.6	0.85	1.6	4.9	4.9	15.4	4.99	14.3	141	22	6.8	89.3	275	21.6	3.5	1.4688	19.2888	3	2	3	13.1324	187.228	8.34579	3611.4	2031976	2032165	2031977	2032055	1420104					594.418	122.023	0	0
0	10.2621	0	2	1	1	2	81.575	3.9	27.2	102	1	100	1.1	1	2.1	5.4	4.7	13.4	4.32	13.2	141	13	12.5	82.2	103	4	4.6	0.5	3.288	8	3	1	6.576	206	4.61798	677.328	1663005	1663528	1663138	1663384	948408					19.3554	142.411	0	0
0	1.7847	0	1	3	2	3	90	3.6	22.9	99	1.6	189	1.1	5.00695	1.7	4.7	4	12.7	4.07	14.2	137	29	16.6	71.2	341	10.8	5	1.7928	7.6896	5	2	3	4.28916	190.205	2.47222	1462.6	1497457	1497733	1497457	1497500	-1132296					-37.9168	122.335	0	0
0	2.3282	1	2	1	1	5	79.9075	2.8041	29.1	99	1.4	100	1.3	1.78979	1.9	5	3.6	13.9	4.34	13	138	22	10	82	171	12.1	6	1.21	9.922	2	0	1	8.2	141.322	4.55556	1402.2	1666830	1667201	1666932	1666988	966840	1667208		1667208		103	136	0	0
0	2.1378	1	2	1	3	5	78.0812	2.5	30.2	93	8.7	275	2.3	5.3	2.3	6.7	4.7	23.9	4.88	15.6	141	54	4.1	90.1	260	6.4	5.5	0.2624	5.7664	5	2	3	21.9756	990.854	9.10102	5713.66	1872058	1872161	1873005	1873056	1187496	1873944	1873944	1873824		105	71.1599	0	0
0	6.9708	0	1	3	1	5	19.695	2.91644	24.7	102	0.8	121	1.1	0.9	2	2.7	4.3	12.9	4.18	12.7	142	16	20.5	74.6	308	14	3.6	2.87	10.444	0	0	4	3.63903	107.317	2.93701	1120.82	2036080	2036435	2036084	2036251	1863552					58	144	0	0
0	2.5395	1	2	1	4	3	88.9016	2.9	23.2	108	2.7	156	1.1	5.7	1.2	4	4.7	13.2	3.71	14.5	138	62	2	76	248	44.5	0	0.89	33.82	10	2	3	38	278.652	3.16667	9424	1790042	1790224	1790042	1790103	1011264	1794576	1794576	1794576		58.1745	212.685	0	0
0	3.8437	0	1	1	4	5	83.6102	2.3	21.4	106	1.8	308	1.1	1.6	2.1	4.4	4.8	13.1	3.52	15.2	141	44	1	78	215	20.2	4	0.202	15.756	3	1	4	78	1064.36	3.54545	16770	1568705	1569469	1568785	1568877	836280					65	144	1	0
0	2.7687	0	1	2	3	3	65.8757	3.2	23.4	105	1.5	228	1.1	9.1	1.5	2.7	4.2	12.8	4.34	14.2	145	20	4.1	92.7	328	14.2	2.7	0.5822	13.1634	3	2	4	22.6098	563.38	12.6986	7416	1470325	1470644	1447343	1447410	854784					370.856	127.455	1	0
1	7.3969	1	2	3	4	5	70.0293	2.3	19.6	103	1.7	137	1.1	3.7	2.9	5.3	4.8	12.9	5.45	14.5	142	74	3.1	92.6	248	19.3	4.1	0.5983	17.8718	5	2	4	29.871	414.508	12.5135	7408	1290689	1290866	1290689	1290867	677232	1290864	1290864		1290866	122	99	0	0
0	2.1823	1	2	1	1	1	81.6534	3.1	41.9	108	1.7	276	1.38	0.7	2.4	2.5	3.9	146.6	1.49	17.4	148	78	15.9	76.8	273	7	7.1	1.113	5.376	4	2	3	4.83019	245.283	3.31034	1318.64	1338789	1339049	1335444	1335496	620160	1343976		1343976		65	102	0	0
1	1.8875	1	1	1	1	3	88.0161	4.9	26.4	108	1.7	166	1	6.5	1.9	5	4.7	12.5	3.83	13.6	146	35	34.7	58.1	391	30	2.9	10.41	17.43	2	2	4	1.67435	37.56	1.38664	654.672	1913805	1913964	1913809	1913854	1142784	1913952	1913952		1913964	144	256	0	0
0	5.0543	0	2	3	4	2	79.1388	3.2	29.1	106	0.9	88	1.1	4.5	2.4	3.7	4.2	12.7	4.04	13.3	138	17	36	59.9	291	6.8	2.4	2.448	4.0732	5	1	4	1.66389	118.873	1.49377	484.192	1329184	1329517	1329204	1329326	635928					189.547	174.365	1	0
1	14.047	1	1	1	1	5	86.7145	3.3	20.8	104	0.7	160	1.1	3.3	1.6	2.9	4.6	12.3	4.52	14.3	142	14	26.1	63.3	370	10.5	5.6	2.7405	6.6465	3	2	3	2.42529	135.012	1.7248	897.356	1687507	1687841	1687507	1687844	927888	1687824	1687824	1687824	1687841	41	112	0	0
0	1.8238	0	2	1	4	1	67.9207	3.5	30.1	103	1.2	107	1.5	0.0109577	1.8	3.6	5.8	15.1	4.09	12.3	136	27	20.3	69.6	259	7.2	7	1.4616	5.0112	3	2	1	3.42857	177.203	2.28947	888	1631473	1631559	1631473	1631517	1036488					71	170	0	0
0	5.8556	1	2	1	1	1	85.5809	3.2	24	104	0.9	122	1.1	-0.327258	1.5	2.9	4	12.6	5	13.2	143	19	23.6	70	157	13.5	5.1	3.186	9.45	5	2	2	2.9661	49.2781	2.33333	465.678	1798081	1798221	1798081	1798221	1048392	1798344		1798344		228.788	144.494	0	0
0	2.1613	1	1	1	4	3	84.8106	3.1	24.6	105	0.9	109	1.1	1.1	2	3.9	4.1	12.7	4.56	13.3	142	16	14	73	179	8.6	2	1.204	6.278	2	1	1	5.21429	148.671	2.7037	933.357	1816725	1817009	1816822	1816874	1073784	1823472		1823472		70	162	0	0
0	3.2203	0	1	1	4	5	31.8058	2.9042	23.8	108	0.6	110	1.1	3.10947	1.6	3.1	3.8	13.1	4.63	12.2	140	10	10.4	87.3	226	7.1	2	0.7384	6.1983	1	1	3	8.39423	306.067	6.87402	1897.1	1333611	1333937	1333649	1333727	1054992					31.3513	149	0	0
0	24.7056	1	2	1	4	2	78.5201	2.9	36.6	104	0.8	156	2.2	1.02762	1.9	2.3	4.2	18	3.44	12.7	141	13	5.8	88.5	119	7.9	5.2	0.4582	6.9915	6	2	3	15.2586	259.712	7.69566	1815.78	1799180	1799773	1799180	1799773	1111344	1801920		1801920		369.01	144.14	0	0
0	11.1736	0	1	3	3	3	51.0836	2.9	150	122	1.4	136	1.38	7.5	1.8	3.3	2.9	100	3.45	13.5	147	14	51	34	91	14.7	4	7.497	4.998	15	2	4	0.666667	12.1382	0.515151	60.6667	1438740	1439606	1438740	1439008	991248					85	127	0	0
1	17.7631	1	1	1	1	5	82.2844	4.1	19.9	107	0.7	350	0.9	4.2	1.5	2.9	3.2	11.3	4.38	13.4	143	20	9.8	87	282	16.7	2.9	1.6366	14.529	7	3	3	8.87755	172.308	6.69231	2503.47	2107819	2108244	2107819	2108245	1387008	2108232	2108232	2108232	2108244	-272	129.605	0	0
0	1.6297	0	2	3	1	3	56.6276	3.87565	21.5	102	1	202	1.1	-0.785534	1.8	2.8	3.7	12.8	5.31	13.5	137	23	28.4	56.8	219	11.8	4	3.3512	6.7024	3	1	0	2	65.3497	1.31482	438	1900514	1901849	1900514	1900553	1404456					171	175	0	0
0	0.8086	1	1	1	1	5	66.7339	3	25.5	103	0.8	87	1.9	4.2507	1.8	3.4	4.3	16.9	3.9	14	138	27	31.5	61	308	13	5	4.095	7.93	1	2	3	1.93651	75.2137	1.5641	596.444	1888269	1888407	1888269	1888289	1303680	1896144		1896144		278	192	0	0
0	36.8265	0	1	1	3	3	60.8354	2.2	32.7	108	0.3	67	1.1	1.1	1.6	1.8	2.5	13.2	3.38	14	149	13	12	79	181	11.3	4	1.356	8.927	4	2	2	6.58333	133.481	3.76191	1191.58	1463494	1464448	1463494	1464378	930576					106	190.262	0	0
0	4.7178	1	2	1	1	5	86.6328	2.81887	26.5	102	1.9	158	2.1	3	2.3	4	5.4	17.4	5	13.9	137	39	28.1	62	210	11.4	7.3	3.2034	7.068	4	2	2	2.20641	65.5554	1.63158	463.345	1881719	1881879	1882415	1882528	1122816	1882680	1882680	1882680		-63.0671	118.761	1	0
0	1.2248	0	1	2	1	3	62.8323	3.6	20.8	93	1.7	883	0.9	0.9	2.2	1.9	4.1	11	4.28	13.9	140	40	8.5	88.1	233	11.1	3.2	0.9435	9.7791	3	2	3	10.3647	246.953	7.40336	2414.98	2068072	2068245	2072895	2072925	1515456					-15.7176	160	1	0
0	1.8983	1	2	1	1	3	50.9772	3.7	27.3	102	1	213	1	1.1	2	3	4.6	12.5	4.64	16	139	26	12.1	80.3	359	7.9	6.1	0.9559	6.3437	2	0	3	6.63636	375.562	4.07614	2382.45	1994691	1995181	1993988	1994034	1547256	2010792		2010792		45	170.87	0	0
0	0.8929	1	2	1	4	5	88.8129	3.42918	32.8	99	1.2	111	1.1	2.03597	1.9	3.8	4.7	12.9	3.41	13.2	131	28	8.1	85.5	308	7.4	5.3	0.5994	6.327	3	2	1	10.5556	513.847	5.89655	3251.11	1903505	1903575	1903505	1903526	1125504	1929408		1929408		128	103	1	0
0	2.4838	1	2	1	4	5	73.6225	3.6	29.2	105	0.8	107	1.7	1.3	1.9	1.9	3.8	15.7	3.72	13.6	141	19	19.7	70.7	346	9.8	7.8	1.9306	6.9286	1	1	2	3.58883	179.219	2.41297	1241.74	1251917	1252239	1251917	1251976	606984	1285464		1285464		44.3076	102.565	0	0
0	1.1479	0	2	1	4	3	23.0588	3.46925	24.4	102	1.2	93	1.1	4.87657	2.1	4.6	4.5	12.3	4.7	12.9	140	18	31.8	59.8	315	8.5	5.7	2.703	5.083	2	1	2	1.8805	116.537	1.48756	592.359	1448819	1448870	1448819	1448847	1246824					88	134	0	0
0	2.0314	0	2	1	2	3	67.2402	4.2	23.8	105	1	118	1	3.24729	2.1	3	5.3	12.6	4.51	13	139	17	31.4	57.8	179	6	6	1.884	3.468	3	1	2	1.84076	95.0106	1.36967	329.497	1929499	1929589	1889584	1889633	1300560					92	165	1	0
0	4.1942	1	1	3	4	1	68.7441	2.97992	20.8	102	0.7	88	1.2	4.04084	1.9	2.8	4.4	13.5	4.46	14.9	139	21	14.3	80	462	12.5	5.3	1.7875	10	2	2	3	5.59441	258.462	4	2584.61	1871270	1871488	1871270	1871371	1269072	1913808		1913808		190	198	0	0
1	3.2896	1	1	3	4	2	70.8193	2.4	25.8	100	1.8	146	1.1	1.4	1.7	4.4	3.8	12.7	4.85	13.4	136	24	11	85	276	14.3	1	1.573	12.155	3	1	4	7.72727	175.461	5.66667	2132.73	1444945	1445026	1444947	1445026	824568	1445016	1445016		1445026	104	202	1	0
0	2.9135	1	1	3	1	3	88.8755	3.59936	24.8	101	0.9	121	1.2	4.57499	1.6	3	4.1	13.1	4.48	13.7	142	20	12.2	80.9	220	8.8	5.5	1.0736	7.1192	1	2	2	6.63115	204.918	4.2356	1458.85	1636117	1636264	1636124	1636194	857568	1642536	1642536	1642536		301.59	149.126	1	0
0	5.9116	0	1	1	4	1	73.7015	3.7	24.8	92	0.7	135	1.2	1.5	1.4	3	4.5	13.6	4.73	13.8	133	11	7	76	354	23.4	13	1.638	17.784	8	3	4	10.8571	216.117	3.16667	3843.43	1735345	1735620	1735345	1735486	1089720					37.7524	99	0	0
0	3.8186	1	1	1	4	3	77.7273	3.48836	36.9	103	1.1	202	3	1.6	2.2	5.1	3.5	21.3	5.05	14.2	144	22	6.4	89.9	196	16.2	3	1.0368	14.5638	8	2	4	14.0469	189.043	8.90099	2753.19	1919483	1919699	1919493	1919585	1238592	1973448		1973448		129	179	0	0
0	0.9596	1	1	1	1	5	73.9195	3.9	23.9	97	0.9	361	1.1	3.04524	2.1	4	5.9	12.7	4.12	17.1	130	16	15	77.5	360	5.9	6.7	0.885	4.5725	0	1	2	5.16667	406.78	3.44444	1860	1317183	1317304	1317185	1317208	669648	1325400	1325400	1325400		183	228	0	0
0	3.3191	0	1	1	3	3	33.5555	3.3	26.4	100	1.9	129	1.1	0.938708	2.7	4.3	4.6	13	3.63	13.8	140	67	23	70.6	379	10	5.1	2.3	7.06	1	1	3	3.06956	164.783	2.40136	1163.37	2076594	2077074	2081099	2081179	1782648					394	192	0	0
0	0.9482	1	2	1	1	1	60.1642	5.40616	49.9	103	1.4	171	1	1.48986	2.6	4	3.5	11.9	4.69	14.6	141	19	19.8	71.3	215	6.4	4.4	1.2672	4.5632	2	0	2	3.60101	169.665	2.48432	774.217	1344742	1344855	1345362	1345385	817704	1380840	1380840			256.436	229.563	1	0
0	1.8635	1	2	1	4	3	82.7699	3.1	29	86	1.3	121	1.4	1.8	1.9	3.3	4.5	14.8	3.89	13	128	27	4.3	92.3	199	22.3	3.2	0.9589	20.5829	4	3	3	21.4651	207.53	11.987	4271.56	1809384	1810044	1809384	1809429	1084320	1819992	1819992	1819992		51	213.431	0	0
0	2.9718	1	1	2	2	3	45.3067	2.6	28.6	112	4.6	80	1.1	1.69248	1.3	5.2	4.3	12.8	3.56	16.3	141	39	16.5	73.6	227	12.1607	2.4	2.00652	8.95027	4	1	2	4.46061	113.131	2.78788	1012.56	1754608	1754843	1757031	1757102	1350096	1765704		1765704		19.3592	169.051	0	0
0	1.6086	0	1	1	4	3	31.9372	3.51704	30.2	103	0.7	104	0.9	3.61668	1.7	4.8	4	11.6	4.16	12.1	137	18	22.3	68.8	356	9.8	6	2.1854	6.7424	3	1	3	3.0852	162.899	2.20513	1098.33	1759586	1759742	1759586	1759624	1479816					66	125	0	0
0	1.0166	0	2	3	4	3	48.7603	3.5	27.6	99	0.8	149	1.2	4.3	1.2	3.1	2.8	13.6	5.57	12.8	142	7	10.2	85.6	241	12.8	3	1.3056	10.9568	7	3	3	8.39216	184.589	5.94445	2022.51	1797156	1798283	1798075	1798099	1370016					191.588	30.8363	0	0
0	28.2753	1	1	1	1	3	50.8885	4.1	26.5	99	0.6	80	1.1	2.4	1.9	4.4	3.5	13.1	3.14	20.9	136	17	52	42	55	2.8	2	1.456	1.176	14	2	4	0.807692	37.7747	0.724138	44.4231	2006663	2007013	2003990	2004668	1557744	2007000	2007000	2007000	2007013	193	228	0	0
1	2.9807	1	1	1	2	5	90	3.7	49.6	102	0.8	137	1.2	1.33	2	2.7	3.1	13.8	3.83	13.5	139	27	18.3	76.6	69	18.3	3.7	3.3489	14.0178	6	2	3	4.18579	20.6038	3.2735	288.82	1850106	1850772	1850106	1850178	-779664	1850760	1850760		1850772	74	179	0	0
0	6.8439	1	2	1	4	1	66.7255	3.26407	51.6	106	8	120	1.2	-3.7728	2	7.4	4.2	13.5	3.45	16.3	140	91	6	77	230	5.2	6	0.312	4.004	5	1	1	12.8333	737.179	3.34782	2951.67	1397179	1397465	1397179	1397343	812664	1462368	1462368	1462368		68	116	1	0
0	8.888	1	1	3	1	1	77.0404	2.9	47.2	90	1.1	282	1.2	3.8	2	2	3	13.7	3.72	13.1	129	25	5	93	200	11.8	1	0.59	10.974	0	2	4	18.6	338.983	13.2857	3720	2023434	2023742	2023435	2023649	1348560	2073168		2073168		62	130	1	0
1	3.4939	1	2	2	1	5	70.6452	3.4	26.1	97	4.1	239	1	1.6	2.7	3.4	6	12.1	3.23	14.7	132	59	6.5	88.9	307	7.6	3.5	0.494	6.7564	8	2	3	13.6769	621.457	8.00901	4198.81	1275108	1275774	1275345	1275429	656256	1275768	1275768		1275774	194	167	0	0
0	3.1776	1	1	1	2	3	82.4262	3.32544	22	104	1	126	1.1	1.4	2.1	4.7	4	13.1	3.92	15	141	29	26	71	180	16.2	2	4.212	11.502	3	2	3	2.73077	42.735	2.44828	491.538	1744766	1744864	1744766	1744842	1022712	1744920		1744920		55	180	1	0
1	6.795	1	2	1	4	3	76.068	3.4	31.1	102	1.2	103	1.2	3	1.7	2	3.4	13.2	5.44	14	142	13	14	77	197	14.5	3	2.03	11.165	4	1	3	5.5	97.0443	3.34783	1083.5	1708868	1709174	1708895	1709058	1042512	1709160	1709160	1709160	1709174	68	188	0	0
0	0.7534	0	1	3	4	5	66.7776	3.6	32.2	106	0.7	170	1.1	0.8	2.5	3.4	4.6	12.5	4.14	16.6	141	12	25.7	66.8	356	7.4	3.6	1.9018	4.9432	2	1	2	2.59922	187.191	2.01205	925.323	1562900	1563330	1562946	1562964	977928					100	96	1	0
0	1.4735	0	1	1	4	3	77.559	3.12058	33.3	107	0.7	90	1.3	1.6	1.7	3.5	3.8	13.5	4.73	12.4	143	14	34.3	56.8	264	8.7	5.2	2.9841	4.9416	0	1	1	1.65598	88.4689	1.31482	437.178	1811953	1812184	1812042	1812078	1132536					92	187	0	0
0	1.0109	0	1	1	2	3	76.7717	4.1291	24.2	110	0.9	98	1	2.6	2.2	3.5	4.1	12.2	4.86	13.4	143	25	35.4	57.9	242	7.9	4.8	2.7966	4.5741	2	0	0	1.63559	86.5336	1.3753	395.813	1640248	1640322	1640248	1640272	967728					117	202	0	0
0	1.7932	1	1	3	4	5	76.4818	2.9	24.6	99	0.9	123	1	1.41864	1.7	3.8	3.7	12.5	3.56	12.4	134	16	26.7	66.3	320	6.9	6.1	1.8423	4.5747	0	0	2	2.48315	173.696	1.96736	794.607	1971069	1971230	1971069	1971112	1301088	1975416		1975416		51	182	0	0
0	0.9527	0	2	1	4	5	76.8788	4.21732	30.7	105	1	158	1.5	4.22168	1.6	3.7	3.7	15.1	5.14	13.7	142	13	14.6	81.1	165	8.3	2.7	1.2118	6.7313	1	1	2	5.55479	136.161	4.29101	916.541	1538898	1538970	1538898	1538921	865440					75	136	0	0
0	2.8188	1	1	1	4	5	90	3.17605	23.2	102	1	165	1.2	3.01129	1.5	3.7	3.1	13.2	3.48	13.6	139	14	3	93	266	10.3	4	0.309	9.579	3	2	3	31	860.841	13.2857	8246	1773506	1773760	1773506	1773574	-856248	1774392		1774392		78	143	0	0
0	5.7585	1	2	1	4	2	84.2869	3.13029	41.3	97	1.1	323	1.3	1.5	2.3	3.9	4.3	14.4	4.51	12.6	136	33	6.8	89.1	528	12.3	3.6	0.8364	10.9593	6	2	4	13.1029	631.277	8.17432	6918.35	1926305	1926563	1926305	1926444	1187952	1951944		1951944		464.868	157.192	1	0
0	7.9137	0	2	1	4	5	77.9662	3.7	21.9	98	0.9	281	1.2	3.5	1.8	3.2	7.9	13.8	4.73	15	134	9	15.1	79.5	429	17.2	4.2	2.5972	13.674	1	2	3	5.2649	165.178	3.87805	2258.64	1475776	1476326	1475776	1475966	792792					170	122.687	1	0
1	2.1667	1	1	3	4	1	79.8875	3.4	28.4	105	0.8	110	1	1.3	1.6	2.2	3.6	11.6	4.64	13.7	140	15	9.5	85.8	268	18.1	4.4	1.7195	15.5298	0	2	3	9.03158	155.859	6.04225	2420.46	1249823	1249860	1249823	1249875	550008	1249848	1249848	1249848	1249860	85	135	0	0
0	0.8442	1	1	1	4	3	74.671	3.81557	43.2	101	1	118	3.7	3.43839	1.8	2.5	3.8	24.4	4.43	13.9	137	27	10.2	84.5	125	6	4.3	0.612	5.07	2	2	2	8.28431	204.248	5.45161	1035.54	1927411	1927647	1926862	1926882	1272744	1927728		1927728		-88.4035	177.034	1	0
0	4.7021	1	1	1	4	5	86.6055	4.42896	22.2	93	0.8	346	1.2	2.26059	1.7	3.8	4.1	13.1	5.07	12.7	135	14	10.8	83.4	275	12.8	5.5	1.3824	10.6752	1	2	4	7.72222	198.929	5.0241	2123.61	1307040	1307244	1307040	1307153	548376	1309104		1309104		306.881	244.224	0	0
1	2.16	1	1	1	2	3	90	2.9	34.7	110	0.6	166	1.2	3.7	2	2.6	6.1	13.7	3.1	15.2	144	27	16.2	78.9	347	10.7	4.3	1.7334	8.4423	6	2	3	4.87037	200.185	3.73934	1690.02	2027466	2027520	2027466	2027518	-602304	2027520	2027520	2027640	2027520	131	142	0	0
0	4.0728	1	2	2	4	3	75.0599	3.7	29.4	101	7.7	138	1	1.9	1.8	5.8	4.3	12.5	3.89	14.4	142	39	10.8	85.4	219	6.1	3.5	0.6588	5.2094	8	3	4	7.90741	332.423	5.84932	1731.72	1377765	1378073	1377861	1377959	720240	1433328		1433328		39.5336	110.309	0	0
0	6.566	1	1	2	4	3	46.5732	3	27.1	107	0.6	90	1.1	2.07524	2	4	4.5	12.4	3.56	15	138	10	32	43	238	5.2	19	1.664	2.236	5	3	3	1.34375	143.029	0.754386	319.812	1642733	1643747	1642733	1642891	1234752	1653672		1653672		138.161	73.6767	0	0
1	12.4541	1	2	1	1	3	51.2249	3.4	49	93	0.8	93	3.6	1.9	2	3.1	4.8	22.3	3.2	14.6	134	17	7.2	88.7	228	18.9	2.8	1.3608	16.7643	7	2	4	12.3194	167.548	7.84956	2808.83	1877090	1877700	1877091	1877390	1428360	1877688	1877688	1877688	1877700	-97.9622	132.399	0	0
1	1.7451	1	1	1	1	3	81.4845	2.5	28.9	104	8.1	118	1.6	2	2.4	8	4.4	17.2	3.69	16.6	143	72	11.3	84.4	243	16.1	1.8	1.8193	13.5884	11	3	3	7.46903	133.568	5.41026	1814.97	1776332	1776425	1776384	1776426	1062528	1776408	1776408	1776408	1776425	120	133	0	0
0	1.9284	0	1	1	4	2	80.8275	3.5	27.1	106	0.9	117	1	1.5	2.2	4.7	4.3	12.4	4.06	13.1	140	23	46.1	46.5	255	7.6	3.6	3.5036	3.534	1	1	3	1.00868	72.7823	0.869159	257.213	1281841	1282266	1282043	1282089	573792					50.4513	171.586	1	0
0	1.4306	0	2	3	1	3	80.3104	3.8	26.6	107	1.1	112	1.5	0.203989	2.5	3.7	4.1	14.8	4.4	12.8	142	33	21.5	67.7	232	11.6	4.7	2.494	7.8532	0	0	0	3.14884	93.0233	2.09598	730.53	2015320	2015442	1963879	1963913	1260360					109	160	1	0
0	0.0077	1	2	1	1	2	73.9381	2.7	32.3	102	1.6	129	1.1	-1.65532	1.8	2.1	4.8	13	4.28	14.7	135	37	13.5	78.4	148	12.6	7.4	1.701	9.8784	1	0	0	5.80741	87.0076	3.62963	859.496	1908226	1908493	1922384	1922384	1260528	1939128	1939128	1939128		88.2993	98.2832	1	0
0	0.991	1	2	3	4	2	85.6518	3.8	24.3	101	0.8	103	1.1	1.51935	1.6	3	2.7	12.5	3.69	12.5	140	27	15.2	80.1	242	10.3	4	1.5656	8.2503	2	2	3	5.26974	154.573	4.02513	1275.28	1514038	1514297	1514326	1514349	763728	1536792		1536792		43.1329	188.998	1	0
0	4.9069	0	1	1	1	3	53.2754	3.4	25.7	101	0.8	139	1	1.5	2.3	4.2	4.2	11.8	4.62	14.5	137	25	6	90	261	27.1	1	1.626	24.39	2	2	3	15	160.517	9	3915	2086141	2086259	2086141	2086259	1619448					250	237	0	0
0	1.7101	1	1	1	1	5	83.2275	3.7	23.9	106	1.4	109	1	3.97473	2	4.4	5.4	12.8	3.62	13.4	140	30	40.6	49	206	7.7	7.6	3.1262	3.773	2	0	2	1.2069	65.8947	0.960784	248.621	1825393	1825476	1825393	1825434	1096320	1875264		1875264		184	179	0	0
1	2.8472	1	2	1	4	5	90	4.2	27.6	110	0.9	98	1	-0.719056	2	2.7	3.5	12.8	4.18	13.2	143	20	15.4	78.3	151	10.9	5	1.6786	8.5347	3	2	2	5.08441	89.9559	3.60829	767.747	1308096	1308173	1308096	1308164	-1321656	1308168	1308168	1308168	1308173	58	167	0	0
1	2.6997	1	2	1	1	1	42.5555	2.9	38.2	93	2.3	79	1.9	1	1.7	3.6	4.7	19.7	3.01	16.8	126	19	23.9	69.3	484	6.7	2.6	1.6013	4.6431	7	2	3	2.89958	302.254	2.25733	1403.4	1770378	1771173	1770628	1770693	1397592	1771152	1771152		1771173	125	187.046	0	0
0	4.9934	1	1	1	1	5	71.4485	4.8	32	101	0.7	163	1.4	2.6	1.9	2.8	4.1	14.4	4.33	14.7	138	9	8.4	89.2	192	12.9	2.2	1.0836	11.5068	5	2	4	10.619	177.187	8.25926	2038.86	1760182	1760609	1760182	1760302	1069224	1762152	1762152	1762152		146.395	196.235	0	0
1	7.4299	1	2	1	1	5	57.9586	4.9	22.6	103	0.9	140	1.1	2.3	1.9	2.4	3.2	12.8	4.74	13.1	141	22	38.9	49.5	183	11.3	6.8	4.3957	5.5935	6	2	3	1.27249	41.6316	0.980198	232.866	1968021	1968200	1968021	1968199	1460304	1968192	1968192	1968192	1968200	135	169	0	0
0	3.3641	1	1	1	1	5	90	3.2	33.7	87	0.8	101	1.2	1.7	2.5	5.8	4.7	13.6	2.96	21.9	130	32	11.2	84.7	338	17.3	3.7	1.9376	14.6531	3	3	3	7.5625	174.443	5.53595	2556.12	1770129	1771145	1765377	1765457	-864384	1772400	1772400	1772184		5.90957	104.418	1	0
0	2.9497	1	1	1	4	5	84.7665	3.2	24.3	94	1	108	1	4.16564	1.5	2.4	3	12.6	4.24	13.4	130	20	16.8	77.9	333	12.9	3.9	2.1672	10.0491	3	1	3	4.6369	153.655	3.52489	1544.09	1858195	1858547	1858195	1858266	1115640	1866816		1866816		78	160	0	0
0	28.7857	1	2	1	4	5	75.6388	3.2	28.9	118	0.6	102	1.1	2.3	1.1	1.7	2.4	13.4	3.45	12.5	144	8	10.1	84	147	14.8	3.6	1.4948	12.432	4	2	3	8.31683	98.3409	5.25	1222.57	2069068	2069759	2069069	2069759	1406472	2130384		2130384		102	146	0	0
0	4.6653	0	1	2	3	3	42.1289	2.59477	32.3	106	0.6	119	1.2	2.0644	1.9	3.4	3.7	13.5	2.71	16.4	139	17	33	63.6	209	12.7	2.8	4.191	8.0772	2	2	2	1.92727	49.8688	1.74725	402.8	1368937	1369143	1368937	1369049	999888					-109.374	92	0	0
0	1.784	0	1	1	1	3	73.7807	3.35505	22.4	108	1.2	95	1	-2.13696	1.8	2.7	4.1	12.1	4.66	15.4	141	16	33.7	53.6	384	9.5	6.9	3.2015	5.092	3	2	1	1.59051	119.944	1.15517	610.754	1434167	1434254	1434167	1434209	787848					363	164	0	0
0	10.9208	0	2	1	2	1	55.0062	1.9	29.2	103	3.4	74	1.9	2	1.8	8.3	5.5	16.4	2.95	12.7	135	43	11.1	83.9	404	33.2	4.1	3.6852	27.8548	3	2	4	7.55856	109.628	5.21118	3053.66	1675493	1676606	1676056	1676318	1193160					-59.7374	221.618	0	0
0	1.9537	1	1	1	3	1	66.9856	3.5	21.6	97	4.6	146	1	-0.704808	2.9	4.6	3.5	11.4	3.31	16.2	139	86	12.5	77.2	367	6.8	4.9	0.85	5.2496	4	1	1	6.176	431.765	3.38597	2266.59	2059314	2059550	2059338	2059385	1472520	2060496	2060496	2060496		99	150	1	0
0	1.934	1	2	1	4	1	68.511	2.6	48.5	104	1	157	7.7	-1.53941	1.7	2.9	4.1	33.3	3.3	15.4	138	28	8.6	87.2	429	11.8	3.7	1.0148	10.2896	1	1	2	10.1395	422.743	6.8125	4349.86	1882201	1882428	1866827	1866873	1266648	1959432	1959432			107	87	1	0
0	4.1873	1	2	3	4	3	78.4509	4.3	26.1	99	1.3	177	1	1.5	1.6	2.6	3.7	11.8	5.29	13.2	139	24	13.2	83.3	144	7.8	2.3	1.0296	6.4974	4	3	3	6.31061	139.86	4.98802	908.727	1761131	1761280	1761131	1761232	1071600	1767096		1767096		150.019	88.8695	0	0
0	25.7486	0	1	1	4	2	34.8136	3.8	24	106	0.7	121	1	0.7	1.6	2.1	4.3	12.3	4.49	12.7	140	16	10	87.8	258	13.7	1.9	1.37	12.0286	0	1	4	8.78	188.321	7.19672	2265.24	1450871	1451556	1450871	1451489	1145904					191.781	190.699	0	0
0	2.8661	0	1	1	3	5	56.3283	3.2	24.6	103	0.8	105	1.2	1	1.8	2	4.1	13.2	3.89	13.8	136	12	11	83.1	338	17.1	3.7	1.881	14.2101	5	3	4	7.55455	179.692	4.91716	2553.44	1491452	1491877	1492201	1492269	998016					175	130	0	0
0	0.5603	1	1	1	1	3	53.1653	4.2	52.7	115	1.3	105	1.4	0.0413637	3.1	3.7	4.5	14.9	2.93	14.9	135	32	12	75	46	15	10	1.8	11.25	3	1	2	6.25	25.5556	3	287.5	2133887	2134035	2125055	2125069	1626672	2134032	2134032	2134032		361.537	213.792	0	0
0	4.1925	0	1	3	4	1	72.2566	2.6429	23.1	101	0.5	141	1.1	2.5859	1.7	2.6	5.6	12.9	3.95	13.2	135	16	10.1	86.4	183	15.1	2.8	1.5251	13.0464	1	2	3	8.55446	119.992	6.35294	1565.46	1700560	1700726	1700560	1700661	1067592					254	188	0	0
0	31.8457	1	1	1	1	5	74.8299	4.2	23.2	104	1.2	189	1.1	4	1.2	2.2	3.5	13.1	4.81	13.3	143	29	3	87	230	11.2	0	0.336	9.744	9	3	4	29	684.524	6.69231	6670	1918147	1918333	1914263	1915027	1258752	1924176		1924176		125	179.749	1	0
0	0.5604	0	2	1	4	1	74.608	4.05576	23.9	105	0.9	114	1.2	2.89193	2.3	3.9	4.3	13.3	4.04	12.2	141	22	36.5	54.4	352	16.7	5	6.0955	9.0848	0	1	2	1.49041	57.7475	1.19298	524.625	1674862	1674901	1674862	1674875	1021296					115	161	0	0
0	5.4426	1	1	1	4	5	58.2533	2.5	27.6	91	0.7	72	1.2	0.530894	1.2	3.4	4.2	13.7	2.86	25.9	130	7	18	70.2	382	14.6	8.7	2.628	10.2492	4	3	4	3.9	145.358	2.3557	1489.8	2111435	2111702	2111435	2111565	1601136	2117904		2117904		191.456	178.692	0	0
1	8.0155	1	2	1	3	5	30.3557	3.8	28.4	103	1	208	1.1	3	1.6	2.7	3.6	12.9	5.15	13.3	139	11	14	79.1	235	23	5.1	3.22	18.193	1	0	3	5.65	72.9814	3.78469	1327.75	1344740	1344925	1344740	1344933	1078824	1344912	1344912	1344912	1344925	195	184.708	0	0
0	1.6181	0	1	1	2	2	65.0272	4.56886	32.4	102	0.7	186	1.1	-2.1463	2	3.5712	5.1	13.1	3.94	12.6	138	14	24.5	66.7	265	6.5	4.7	1.5925	4.3355	2	1	1	2.72245	166.405	2.003	721.449	1889254	1889368	1889256	1889294	1319616					170.946	230.15	0	0
1	2.0773	1	1	1	2	3	90	3.2	28.7	98	0.8	128	1.5	2.2	1.5	2.8	4.6	14.9	4.71	13	137	18	25	69.1	130	13.1	5.1	3.275	9.0521	7	1	4	2.764	39.6947	2.23625	359.32	1938664	1938712	1938665	1938714	-691104	1938696	1938696	1938696	1938712	467.879	206.842	0	0
0	3.1394	0	1	1	1	5	76.0646	3	25.2	104	0.7	114	1	2.66875	2.1	3.5	3.9	12	4.33	13.4	140	21	8.6	86.4	266	9.6	3.9	0.8256	8.2944	2	2	3	10.0465	322.19	6.35294	2672.37	1232702	1232873	1232703	1232779	566376					112	222	0	0
0	1.9962	0	1	1	1	5	20.5824	2.9	20	102	0.3	129	1	1.2	2.1	2.7	4.1	11.9	3.63	16.3	137	13	4	89	385	17.7	5	0.708	15.753	5	2	4	22.25	543.785	8.09091	8566.25	2037782	2038117	2037782	2037830	1857480					392.822	184.82	0	0
0	2.7309	1	2	1	4	5	81.9702	4.3	22.6	103	0.8	129	1	1.1685	2	3.1	4.2	11.5	4.87	13.4	137	14	5.5	92.5	246	16.2	1.5	0.891	14.985	3	2	3	16.8182	276.094	12.3333	4137.27	1443819	1444092	1443819	1443884	725760	1454856		1454856		68	250	1	0
0	1.7065	0	2	3	4	3	54.7225	3	22.8	103	1.2	156	1.1	2.59999	2.1	4.4	4.4	13.2	5.26	13.2	140	21	11	82.4	380	9.9	5.8	1.089	8.1576	1	1	2	7.49091	348.944	4.68182	2846.55	1416401	1416493	1416401	1416442	937032					107	179	0	0
0	4.4899	0	2	1	1	1	78.3369	4.2	26.4	93	1	112	0.9	0.6	1.7	3.1	4.6	11.7	3.95	13.4	132	23	9	76	206	8.9	13	0.801	6.764	5	2	2	8.44444	257.178	3.16667	1739.56	1868615	1868989	1868742	1868850	1182384					504.869	152.983	0	0
1	2.6209	1	2	1	4	3	90	3.5	29.1	105	5.1	129	1.2	0.7	1.7	5	4.7	13.4	3.59	15.6	139	84	12.6	79.3	299	8.2	6.2	1.0332	6.5026	7	1	2	6.29365	289.392	3.83092	1881.8	1327141	1327351	1327255	1327318	-1302624	1327344	1327344	1327344	1327351	131	133	1	0
0	35.845	0	2	1	4	5	57.0428	2.5	43.8	117	1	149	1.9	2.6	1.5	2.6	3.6	16.7	4.25	13.8	142	20	20	66	212	10.3	5	2.06	6.798	6	2	4	3.3	102.913	1.94118	699.6	1620519	1621379	1620519	1621379	1120824					188	35.9252	0	0
0	1.855	1	1	1	4	3	84.2575	3.3	21.3	102	0.9	194	1.1	-0.26366	1.8	3.6	3.7	12.8	3.92	12.6	141	16	13.2	82.9	157	8.8	2.5	1.1616	7.2952	2	2	3	6.2803	135.158	4.84795	986.008	1736424	1736775	1736424	1736468	998328	1736952		1736952		181	195	0	0
1	4.8674	1	1	1	1	5	84.3479	2.9	30.2	94	1.7	144	2.3	1.9	1.5	2.3	8.5	18.6	4.13	12.9	128	33	6.8	89.5	224	10.2	2.8	0.6936	9.129	1	1	4	13.1618	322.953	8.52382	2948.24	1552728	1552845	1552728	1552845	813840	1552824	1552824		1552845	217.094	151.204	0	0
0	1.9947	0	2	1	2	1	83.2459	2.92587	25.2	105	1.2	152	1.3	3.73457	1.1	1.4	4.8	13.4	3.79	13	141	66	7.9	87.9	193	7.7	3.4	0.6083	6.7683	2	2	2	11.1266	317.278	7.26446	2147.43	1623550	1623660	1623553	1623601	879408					333.923	166.748	1	0
0	21.3978	0	2	3	4	5	22.1269	2.1	28.1	118	1.1	170	1.3	7.3	1.3	3	4.1	14.2	3.97	13.6	137	17	2	67	146	5.7	6	0.114	3.819	3	1	4	33.5	1280.7	2.0303	4891	1680224	1681096	1680224	1680737	1486392					2542	245.357	0	0
0	14.1462	1	2	1	1	3	18.7083	3.10215	27.2	111	2.1	109	1.7	5.6	1.7	3.5	4.8	15.5	5.44	12.4	146	23	20	61	334	14.9	6	2.98	9.089	9	2	4	3.05	112.081	1.5641	1018.7	1363842	1363886	1356253	1356592	1192368	1363872	1363872	1363872	1363886	331.385	196.296	0	0
0	2.0142	1	2	1	1	3	83.5331	3.94484	83.7	105	1.3	145	1.5	1.5	1.8	3.9	4.6	15	4.79	16.3	141	30	9.7	86.1	140	15.1	3.7	1.4647	13.0011	4	1	3	8.87629	95.5827	6.19424	1242.68	1340294	1340509	1340297	1340345	608544	1340928	1340928	1340928		237.355	225.663	0	0
0	1.0439	1	1	1	1	3	83.2405	2.9552	45.5	73	1	136	3.2	0.9	1.6	2.8	2.7	22.5	3.88	12.7	113	34	2.7	95.8	191	14.4	1.4	0.3888	13.7952	2	1	2	35.4815	491.255	22.8095	6776.96	1272115	1272277	1272115	1272140	542928	1277784	1277784	1277784		156.933	199.142	0	0
0	27.961	0	2	3	4	5	32.3582	3	21.5	104	0.7	141	1.1	2.4	1.6	3.4	4.5	13.2	4.92	13.7	140	16	6.8	90.6	343	14	1.9	0.952	12.684	6	2	3	13.3235	360.294	9.6383	4569.97	1819386	1820871	1819386	1820057	1535928					482.215	188.083	0	0
0	2.8813	1	2	1	2	1	87.5276	3.5	43.8	105	2.1	136	3	2.8	2.1	4.6	4.2	20.9	4.57	15.3	139	40	38.1	55.1	147	9.4	3.4	3.5814	5.1794	3	2	3	1.44619	41.0454	1.22717	212.59	1439510	1439920	1439565	1439634	672768	1452216	1452216	1452216		99	109	1	0
0	0.7739	1	1	1	2	3	90	3.6	21.4	102	1	104	1.1	1.62334	2	4	4.7	12.8	4.39	13.7	137	18	40.5	55.2	185	15.5	3.1	6.2775	8.556	5	2	2	1.36296	29.4703	1.23214	252.148	1969220	1969382	1969220	1969239	-660552	1969392	1969392	1969392		53	149	0	0
0	2.5648	0	1	1	4	1	45.4793	1.91622	20.4	103	1.4	124	1	2.11796	2.1	4.3	4.3	12.4	4.02	13	140	26	6	83	401	10.9	5	0.654	9.047	2	2	2	13.8333	613.15	4.88235	5547.17	1284431	1284545	1284431	1284492	886032					291	234	0	0
0	2.037	0	2	1	4	3	76.1855	3.87311	22.8	97	0.8	119	0.9	4.89402	1.8	2.9	4.1	11.8	4.59	13.1	132	13	5.1	90.9	331	16.7	3.6	0.8517	15.1803	1	2	3	17.8235	388.635	9.98902	5899.59	1395209	1395346	1395209	1395258	727824					227.632	157.663	0	0
1	1.887	1	1	1	1	3	71.3393	2.2	18.2	93	2.1	137	1	6.77906	1	3.7	4.8	12.4	2.86	14.3	133	46	35	21	15	1.8	29	0.63	0.378	11	2	3	0.6	23.8095	0.265823	9	1614404	1615005	1614404	1614449	989472	1614984	1614984	1614984	1615005	-226.444	151.605	0	0
0	2.8088	1	1	2	4	5	70.8398	3.3	26.2	99	5.9	221	1	1.38117	1.8	7	5	12.3	3.26	20.6	136	82	19.2	77.3	174	5.4	3	1.0368	4.1742	9	1	1	4.02604	167.824	3.40529	700.531	1704779	1704831	1729100	1729168	1083720	1740912	1740912	1740912		136	356	1	0
1	4.6574	1	2	1	2	3	90	3.1	27.8	108	1.4	148	1.1	1.2	2.1	3.9	5.8	12.8	3.42	12.2	140	36	19.2	74.3	150	6.4	5	1.2288	4.7552	10	3	3	3.86979	122.07	2.89105	580.469	1574898	1575111	1575002	1575113	-1054872	1575096	1575096	1575096	1575111	-217.281	158.398	1	0
0	0.8401	0	1	1	4	5	67.7012	3.23918	23.9	108	0.8	108	1	4.87577	2	3.9	4	12.5	4.39	12.6	144	14	16	79.1	222	7.2	3.4	1.152	5.6952	1	1	1	4.94375	192.708	3.78469	1097.51	1962935	1963024	1962935	1962955	1369872					203	191	0	0
1	5.155	1	2	3	4	3	64.8265	2.5	60.7	94	2.1	162	11.2	11.2	2.7	5.4	5.5	42.2	5.92	14.8	128	81	4.6	88	99	29.9	7	1.3754	26.312	9	2	4	19.1304	71.9791	7.33333	1893.91	2077912	2078075	2077935	2078058	1510032	2078064	2078064	2078064	2078075	169.642	213.325	0	0
1	8.0749	1	1	3	4	3	66.4242	2.4	26.3	95	0.4	115	1	3.1	1.9	4	5	12	4.64	19.2	131	13	12.1	78.7	430	8.4	5.7	1.0164	6.6108	5	2	4	6.50413	423.062	3.69484	2796.78	1661348	1661806	1661613	1661807	1079472	1661784	1661784	1661784	1661806	101	111.896	0	0
0	1.4904	1	1	1	3	5	87.1784	3.94282	25.4	108	0.7	137	1.1	0.450209	1.9	2.7	3.1	13.3	3.67	12.7	143	15	16.4	76.2	189	11.5	5.1	1.886	8.763	0	1	1	4.64634	100.212	3.20168	878.158	1636155	1636260	1636155	1636190	872472	1667760		1667760		125	162	0	0
0	1.5554	1	1	3	3	5	77.0606	2.7	30	104	1.3	128	1.1	4.56851	2.1	3.5	4.3	12.7	4.2	17.7	141	30	36.5	55	239	8.6	4.8	3.139	4.73	2	1	1	1.50685	76.1389	1.22222	360.137	1987563	1987764	1987563	1987600	1312512	2006712	2006712	2006712		95	186	0	0
1	1.8808	1	2	1	3	5	33.9711	3.99795	21.4	122	1	143	1.4	3.1	1.9	1.9	3.8	15.1	4.87	16.9	154	8	7.9	86.8	357	13.7	4.9	1.0823	11.8916	1	2	4	10.9873	329.853	6.57576	3922.48	1701947	1701968	1701947	1701992	1404360	1701960	1701960	1701960	1701968	94.4502	123.753	0	0
0	20.3677	1	2	1	4	1	57.4139	3.8	23.9	111	1	116	1.1	1.4	1.8	3.8	3.7	12.7	4.21	12.9	141	11	9.5	85.7	264	11	4	1.045	9.427	9	3	2	9.02105	252.632	5.99301	2381.56	1632650	1633139	1632650	1633139	1129704	1696680		1696680		913	167	0	0
0	4.1915	0	2	1	3	2	72.9935	4.29009	76.5	108	1	95	1.1	1.2	1.8	2.4	3.5	13	4.21	13.5	142	21	21.5	70.9	141	5.6	4.1	1.204	3.9704	4	2	3	3.29767	117.11	2.43643	464.972	1754151	1754270	1768331	1768431	1114728					107	136	1	0
0	1.6455	1	1	3	4	5	77.7755	3.8	21.8	102	0.5	179	0.9	3.3	1.4	3.3	3.6	11.5	4.42	13.4	139	12	5.7	91.2	256	9.6	2.6	0.5472	8.7552	0	0	3	16	467.836	10.3636	4096	1646881	1647016	1646881	1646920	965568	1653864	1653864	1653624		65	128	0	0
0	2.8757	0	1	1	1	3	55.3007	1.8	28.1	101	0.5	125	1.3	1.2	1.8	2.4	3.5	14.7	2.87	14.6	134	17	7	62	305	10	2	0.7	6.2	1	1	3	8.85714	435.714	1.63158	2701.43	1492266	1492671	1492705	1492774	1007832					-68.5259	191.836	0	0
0	2.5859	1	2	1	4	5	69.0564	3.2	150	98	1.2	175	1.5	2.9	2.9	3.9	5.2	16.2	5.17	13.7	135	30	8.5	86.1	304	23.4	4.8	1.989	20.1474	2	1	2	10.1294	152.841	6.19424	3079.34	1989438	1989655	1975035	1975097	1369824	1996344	1996344	1996344		322.966	201.283	1	0
1	3.2756	1	1	1	4	1	86.8041	3.18483	25.8	101	1	146	2.1	-0.108308	2.1	3.6	4.2	17.5	5.1	15.5	141	22	17.3	77.8	305	15.8	3.3	2.7334	12.2924	3	2	3	4.49711	111.583	3.5045	1371.62	1374156	1374252	1374156	1374234	613752	1374240	1374240	1374240	1374252	105.967	108.835	0	0
0	2.9913	0	1	1	2	2	59.4251	2.5	39.9	104	2	138	2	5.8	2.2	10.6	6.1	20.7	4.53	13.1	140	28	11	76	250	13.4	9	1.474	10.184	8	2	3	6.90909	169.607	3.16667	1727.27	1476023	1476061	1472580	1472652	951624					-51.1867	117.766	0	0
0	1.8809	1	2	1	4	5	68.4239	3.24835	25.2	102	1	120	1.1	2.8	2.1	3.1	4.3	13	4.81	12.5	139	25	26.5	65.4	202	7.6	5.5	2.014	4.9704	3	3	1	2.46793	100.298	1.89017	498.521	1370537	1370655	1370537	1370582	771144	1432728		1432728		136	161	0	0
0	2.8198	0	1	1	1	3	29.6654	3.1	29.4	109	1.1	106	2.2	4.8	2.7	2.5	4.3	18.6	5.35	12.9	141	45	6	84	346	7.6	0	0.456	6.384	2	2	3	14	758.772	5.25	4844	1972029	1972287	1972030	1972097	1712160					242.037	221.711	0	0
0	1.4595	0	2	1	3	1	55.1587	3.69711	30.6	105	0.9	103	0.9	2.3289	2	3.5	3.5	11.9	5.09	13.1	140	11	17.7	70.8	349	9.5	10.7	1.6815	6.726	5	2	4	4	207.553	2.42466	1396	1928494	1928607	1956779	1956814	1445304					63	157	0	0
0	2.9183	1	1	1	4	3	90	3.1	21.5	94	0.7	204	1.2	-0.884591	1.7	3.3	4.5	13.6	4.18	12.8	133	9	2	96.4	422	32.7	1.2	0.654	31.5228	5	3	3	48.2	645.26	26.7778	20340.4	1933651	1933719	1933651	1933721	-729864	1933704	1933704	1933704	1933719	121.386	136.472	0	0
0	1.9073	0	2	1	4	5	49.4053	4.5	21	100	1.5	441	0.9	2.26636	1.9	2.7	3.4	10.9	5.41	14.2	139	15	7.2	90.2	183	9.6	2.4	0.6912	8.6592	2	1	2	12.5278	264.757	9.20408	2292.58	1976807	1976969	1976808	1976853	1544016					201	144	0	0
0	2.0382	0	2	2	4	5	63.2132	3.64442	23.7	103	1.1	89	1	2.74302	2.1	3.6	4.2	12.4	5.01	14.7	139	20	24.4	68.1	333	9.1	6.6	2.2204	6.1971	0	1	2	2.79098	149.973	2.1348	929.398	1653068	1653138	1653068	1653117	1099320					82	167	0	0
0	1.5951	1	1	1	1	3	80.7731	2.9	46.6	102	1.5	124	2.6	0.66514	1.6	4.2	4.3	19.8	4.08	14.6	139	25	30.1	59	547	6	7	1.806	3.54	3	2	2	1.96013	302.879	1.43902	1072.19	1726948	1727150	1726948	1726986	1019376	1776960	1776960	1776960		69.8518	162.199	0	0
0	7.9331	1	2	1	2	3	64.0891	1.3	22.7	109	0.6	196	1	1.47802	2.2	4.8	4.7	11.5	3.59	17.6	136	44	37.2	58.2	938	11	3.8	4.092	6.402	6	2	4	1.56452	229.228	1.39234	1467.52	2045413	2045654	2046842	2047032	1483992	2047512	2047512	2047512		194	114	0	0
1	8.0202	1	2	1	4	3	76.9284	2.5	73.4	101	1.5	22	5.7	4.4	2.5	4.2	4.7	48.7	2.82	17.6	129	64	1	79	34	6.6	4	0.066	5.214	16	2	4	79	515.152	3.76191	2686	1840917	1841106	1840917	1841109	1167024	1841088	1841088	1841112	1841106	271.557	175	0	0
0	0.4695	0	1	3	1	3	62.7475	2.2	35.4	105	1	175	1.8	2.4	2.3	3.1	3.7	18.9	3.41	16.5	138	28	5.9	86.9	130	15.9	6	0.9381	13.8171	5	2	2	14.7288	138.578	6.63359	1914.75	2089700	2090225	2089768	2089779	1540032					482.317	148.77	0	0
0	1.0831	1	2	1	3	3	55.4483	2.3	23.4	105	1.3	174	1.1	2.6	1.9	4.4	4	13	5.19	15.2	138	13	12.1	82.4	319	8.6	4	1.0406	7.0864	3	2	2	6.80992	306.554	4.68182	2172.36	1583367	1583654	1583367	1583393	1097640	1605984		1605984		223	265	1	0
0	0.9132	1	2	1	2	3	86.8322	3.2	32.9	90	5.6	100	1.3	2.6	1.7	4.2	6.3	14.2	3.1	20.3	135	82	12	74	41	30.9	10	3.708	22.866	9	2	3	6.16667	11.0572	2.84615	252.833	1232562	1232823	1232562	1232584	471912	1233912	1233912	1233912		385.622	95	0	0
0	2.382	0	1	1	4	5	41.0399	3.8	21.9	108	0.9	118	1	0.264949	1.6	2.8	3.3	12.8	4.48	13.2	142	17	36.9	55.7	166	12.9	4.1	4.7601	7.1853	3	1	2	1.50948	34.8732	1.25734	250.575	1701229	1701326	1701229	1701286	1341720					41	191	0	0
0	3.0564	1	1	3	4	3	73.0023	2.9	18.1	102	1.2	459	1.2	3.2	2.2	2.2	4.5	13.5	5.72	13.9	145	33	5	88	352	14.2	7	0.71	12.496	3	2	2	17.6	495.775	7.33333	6195.2	2011100	2011745	2011100	2011173	1371600	2018904		2018904		80	164	0	0
0	3.8087	1	2	1	1	1	81.3969	4.41073	32.6	107	4.7	95	2.5	3.7	2.3	6.1	5.6	19.9	3.86	14.7	144	58	4	88	234	11	3	0.44	9.68	7	2	3	22	531.818	7.33333	5148	1972005	1972336	1972005	1972096	1258968	1980816		1980816		328	152	0	0
0	4.4047	1	1	1	1	2	71.7543	2.6	51.7	109	0.5	138	1.6	3.86903	2.1	4.3	4.1	15.4	3.66	14.8	132	10	11.8	76.8	201	6.7	5.6	0.7906	5.1456	2	2	3	6.50847	254.237	3.31034	1308.2	1918184	1918384	1918186	1918292	1289616	1949544		1949544		74	165	0	0
0	2.9763	1	2	1	1	3	60.3304	3.9	23.8	93	8.7	377	1.2	2.9	1.8	3.3	5.2	13.6	3.29	15.3	140	100	14.3	80.1	259	10	4.5	1.43	8.01	10	2	3	5.6014	181.119	4.02513	1450.76	2025032	2025134	2046047	2046118	1477392	2046888	2046888			340.084	113.885	0	0
1	10.8816	1	1	1	4	3	64.5637	3.3	29.6	113	0.6	119	1.3	3.6	2.1	3.2	4.3	14.9	4.15	13.5	147	21	4.2	93	253	19.9	2.8	0.8358	18.507	6	2	4	22.1429	302.704	13.2857	5602.14	1419810	1420202	1419810	1420071	854232	1420200	1420200	1420200	1420202	285.896	213.231	0	0
0	15.8337	0	1	3	4	1	73.3045	3.2	21.3	104	0.7	147	1.1	1.8	1.7	3.9	3.9	12.9	4.41	13.3	140	14	15.9	80.4	275	7.3	3	1.1607	5.8692	3	3	3	5.0566	236.926	4.10204	1390.57	1730043	1730675	1730043	1730423	1087896					-36.5304	214.269	0	0
0	1.975	0	2	1	3	3	57.9563	4.35476	20.6	99	1	151	0.9	1.37987	2.4	4.1	3.9	11.2	4.68	12.2	137	21	27	63.2	356	12.2	6.4	3.294	7.7104	0	1	3	2.34074	108.075	1.71739	833.304	1509769	1509950	1509769	1509817	1002072					86	280	0	0
0	0.9597	1	1	1	2	1	81.9281	4	23.9	108	0.8	118	1.1	5.26046	2.2	3.4	4.3	12.3	4.07	16.6	141	12	10	85.1	418	17.8	4.3	1.78	15.1478	2	2	4	8.51	234.832	5.71141	3557.18	1768698	1768766	1768698	1768721	1051008	1771392	1771392	1771392		147	243	1	0
0	1.9429	0	1	1	4	5	90	3.32817	24.8	100	1.5	116	1.1	1.5	2.3	3.3	4.8	13.4	5.39	13.9	142	30	21.5	72.9	194	9.5	4.8	2.0425	6.9255	5	1	2	3.3907	94.9816	2.69004	657.795	1895298	1895387	1895298	1895344	-734472					49	150	0	0
0	4.6259	1	1	2	1	5	67.9614	2.5	23.7	93	5.2	164	1.3	1.2	1.9	5.1	4.6	13.9	2.91	15.2	137	49	9.3	84	417	13.9	3.6	1.2927	11.676	7	3	4	9.03226	322.581	5.25	3766.45	1867102	1868099	1867243	1867354	1271760	1868472	1868472	1868472		278.614	68.4586	0	0
0	8.4178	1	1	1	1	5	46.9843	3.9	32.3	102	1.2	153	2.5	3.2	2.1	1.2	4.3	19.8	5.1	14.9	139	21	20.2	71.6	133	13.9	7.4	2.8078	9.9524	4	1	3	3.54455	47.368	2.52113	471.426	1895095	1895515	1895095	1895297	1483512	1942776		1942776		123	159	0	0
0	1.1167	1	2	3	4	5	78.0654	3.6	61.9	103	1.5	160	1.2	2.69066	1.8	2.5	4.4	13.4	5.12	12.2	143	32	8.1	88.6	163	10	3	0.81	8.86	5	2	2	10.9383	201.235	7.77193	1782.94	1874829	1875184	1874849	1874876	1190976	1948128		1948128		171.923	176.533	0	0
0	8.7216	1	1	1	4	5	73.1237	3.6	26.7	110	0.7	170	1.3	3.3	1.7	3.2	5.8	14.4	5.72	16.4	142	20	6.7	85.4	265	13.5	7.5	0.9045	11.529	4	1	4	12.7463	292.98	5.84932	3377.76	1519588	1519908	1519588	1519798	879024	1519944		1519944		111	196	0	0
0	1.7742	0	1	2	1	3	38.6029	3.9	39.2	101	1.8	144	3.9	3.3	2.2	2.6	5	24.2	4.6	19	133	54	9	82	482	5.1	9	0.459	4.182	2	2	3	9.11111	1050.11	4.55556	4391.56	2038417	2038598	2038438	2038481	1700256					420	426	0	0
0	1.51	0	1	1	1	3	53.1512	3.3	21.6	110	0.7	127	1	1.7	1.5	4.6	4.2	12	4.48	13.5	145	12	9.9	87.4	583	14.4	2.1	1.4256	12.5856	4	2	4	8.82828	408.951	6.93651	5146.89	1700645	1700754	1700645	1700681	1235040					234	189	0	0
0	1.8827	0	2	1	1	5	59.0269	3.5	23.1	106	0.9	187	1.2	1.21692	4.5	1.3	5	13.8	4.41	13.4	142	18	19	72	457	11.5	9	2.185	8.28	3	2	4	3.78947	209.153	2.57143	1731.79	2041124	2041380	2064888	2064934	1524048					198.627	172.851	1	0
0	25.4011	1	1	1	1	5	90	2.58036	29.6	102	1.3	247	1.5	4.8	1.3	1.9	4.4	15.2	3.36	12.9	132	28	7.2	87.9	178	12.7	4.5	0.9144	11.1633	4	2	4	12.2083	194.663	7.26446	2173.08	1925669	1926278	1925669	1926279	-704088	1928328		1928328		256.369	210.4	0	0
0	7.9093	1	2	1	1	3	78.8494	3.16804	21.6	109	1.6	169	1.1	1.4	2	3.9	5.2	13.3	3.78	14.8	145	27	7.2	83.9	275	16.6	8.6	1.1952	13.9274	5	2	2	11.6528	230.087	5.21118	3204.51	2086489	2086910	2086631	2086821	1395768	2087832		2087832		359.841	229.797	0	1
1	10.0075	1	2	1	1	1	58.4708	2.9	50.8	107	1	180	1.4	2.9	1.4	3	3.7	15.7	4.6	13.7	142	13	4	93.9	306	19.4	1.4	0.776	18.2166	4	1	3	23.475	394.33	15.3934	7183.35	1512764	1513094	1512764	1513004	1000560	1513080	1513080	1513080	1513094	293	164	1	0
0	4.8083	0	1	1	1	3	79.471	3.6	22.3	108	0.9	102	1.1	1.4	1.8	3.2	3.8	12.7	4.4	12.5	146	21	21.1	66.1	212	12.2	4.5	2.5742	8.0642	6	3	4	3.1327	82.3557	1.94985	664.133	1564702	1564913	1564702	1564818	868536					175	133.106	0	0
0	3.7124	0	1	1	4	3	65.7809	4.3	23.3	100	0.8	202	1.1	1.6	1.8	3.7	3.8	13	4.62	12.7	140	15	21.1	75.8	256	11.4	2.3	2.4054	8.6412	1	2	3	3.59242	106.427	3.13223	919.659	1704361	1704541	1704361	1704450	1074120					175	284	1	0
0	0.8805	1	1	1	4	5	78.6196	2.9	25.6	105	1	92	1.2	2.3	1.7	3.8	4.3	13.6	3.59	14.1	138	14	54	32	227	3.2	9	1.728	1.024	7	2	3	0.592593	131.366	0.470588	134.518	1711091	1711110	1711091	1711112	1021440	1711104	1711104	1711104	1711110	145	143	0	0
0	4.4329	1	2	1	1	3	63.0153	2.9	34.8	105	1.2	128	1.4	3.5	2	4.6	4.5	14.4	3.68	14.4	140	35	3	91	167	1.2	0	0.036	1.092	4	2	4	30.3333	4638.89	10.1111	5065.67	1318070	1318960	1319096	1319202	766056	1342200		1342200		203	176.61	0	1
0	2.8589	1	1	1	2	3	90	3.3	24.1	101	1.1	105	1	-0.414067	2.1	3.4	4.6	12	5.22	13.9	138	17	32	59.1	382	10.6	5.4	3.392	6.2646	4	2	3	1.84688	112.618	1.44499	705.506	1287138	1287324	1287138	1287207	-1347216	1321632		1321632		-98.4343	158.526	0	0
0	20.1986	0	1	1	3	3	52.1005	2.8	26.6	106	1	383	1.2	5.2	1.6	2.9	4.7	13.3	4.28	12.6	139	24	10.6	82.1	228	19	6.2	2.014	15.599	1	2	4	7.74528	113.208	4.58659	1765.92	1334008	1334724	1334008	1334493	877608					340	202	0	0
0	2.0031	0	1	1	4	3	76.2074	3.9	24.2	99	0.8	115	1	-1.25145	1.9	3.5	4.3	12.1	4.13	13.1	136	23	30.3	60.1	232	14.8	4.6	4.4844	8.8948	3	2	3	1.9835	51.7349	1.50627	460.172	1804457	1804644	1804457	1804505	1136880					222	170	0	0
0	0.9003	1	2	1	4	3	83.83	2.3	27.8	106	1.3	170	1.2	2.1	1.4	2.2	5	13.4	3.65	14	143	39	4.9	90.4	256	12	3.8	0.588	10.848	5	3	3	18.449	435.374	9.41667	4722.94	1786943	1787008	1786943	1786965	1052592	1789320		1789320		334.829	141.032	0	0
0	1.0735	1	1	1	1	3	81.7121	2.35805	32	105	1.4	173	3.1	1.9	2.1	3.4	4.3	29.6	4.9	16.5	137	32	11.6	83.5	237	10	3.1	1.16	8.35	3	2	4	7.19828	204.31	5.06061	1705.99	2024375	2024533	1991706	1991732	1275888	2024520	2024520	2024520	2024533	181.103	100.289	1	0
0	2.0462	0	2	3	4	2	66.7274	3.2	106.9	111	0.8	200	1.1	3.88652	2.1	3.2	3.2	15.5	3.98	13.1	144	11	27.4	65.9	56	6.2	3.3	1.6988	4.0858	7	2	3	2.40511	32.9644	1.93255	134.686	1788300	1788995	1788442	1788491	1203768					167	118	1	0
1	2.0145	1	1	1	2	5	87.9123	3.1	52.4	101	0.9	139	5.2	4.8	1.6	4.4	4.9	28.7	5.67	18.8	136	34	7	78	280	16	1	1.12	12.48	5	3	3	11.1429	250	3.54545	3120	1681488	1681787	1681650	1681698	911376	1681776	1681776	1681776	1681787	-29.8375	182.268	0	0
1	15.702	1	2	1	1	5	86.3716	3.2	25.4	100	1.7	286	1.2	3.2	2.1	3.3	5.4	13.6	4.31	13.5	135	40	12.6	81	223	14.3	4	1.8018	11.583	8	2	4	6.42857	123.765	4.26316	1433.57	1436943	1437457	1437083	1437460	680328	1437456	1437456	1437456	1437457	179	112	1	0
0	2.8756	0	2	1	4	5	39.6229	3.6	22.2	104	1.1	132	1	1.1	1.9	1.9	3.6	12.6	4.82	13.5	139	19	13.7	80.8	192	9.3	4.5	1.2741	7.5144	0	1	3	5.89781	150.695	4.20833	1132.38	1716873	1717261	1717123	1717192	1369776					-17.8906	224.642	0	0
0	1.0421	1	1	2	3	1	66.3079	2.89328	29.9	102	11.4	239	1.1	2.3	2	6.2	4.1	12.4	3.93	13.7	142	73	40.1	54.3	288	13	2.4	5.213	7.059	5	1	1	1.35411	55.2465	1.18818	389.985	1874995	1875605	1862680	1862705	1261440	1875600	1875600	1875600	1875605	-48.1514	201.687	1	0
1	7.0446	1	2	3	1	3	83.2734	3.4	26.4	95	1.5	229	1.6	4.6	1.6	1.2	3.6	15.3	4.12	13.7	134	24	10	48	283	14.9	7	1.49	7.152	7	3	2	4.8	189.933	0.923077	1358.4	1706947	1707187	1706947	1707116	977472	1707168	1707168	1707168	1707187	679.362	208.738	0	0
0	23.0486	0	2	1	1	3	76.514	3.4	35.9	87	0.7	129	1.1	1.5	1.7	4.5	4.7	13.2	3.99	12.5	122	11	6.2	88.6	380	16.1	4.5	0.9982	14.2646	6	2	3	14.2903	380.685	7.77193	5430.32	1951455	1952824	1951458	1952011	1281192					149	226	0	0
1	22.7958	1	1	3	3	2	71.0378	3.3	27.6	96	7.8	106	1.3	1.4	2.4	8.3	3.8	14.2	3.56	14.8	133	102	5	85	508	20.3	4	1.015	17.255	13	2	4	17	500.493	5.66667	8636	1526635	1527410	1526868	1527415	904344	1527408	1527408	1527408	1527410	60	114.001	1	0
0	3.2435	0	2	1	1	5	38.2195	2.1	23.5	104	0.8	155	1	2	1.5	3.1	3.8	12.4	2.64	17.1	141	37	12.1	84.7	707	13.8	2.4	1.6698	11.6886	4	2	4	7	423.404	5.53595	4949	1848411	1848709	1924329	1924407	1513608					96	201.914	0	0
0	4.7312	0	1	1	2	3	86.5554	3.8	25.7	97	0.8	147	1	0.798808	2.2	3.2	4	12.3	4.65	12.6	140	16	25	69.3	334	8.2	4.9	2.05	5.6826	1	2	2	2.772	162.927	2.25733	925.848	2007233	2007541	2007333	2007447	1249008					144.993	191.732	0	0
0	1.4569	0	2	2	4	3	58.0718	3.37689	27.4	103	1.1	278	1.2	0.0186356	1.6	2.3	4.6	12.9	5.24	13.2	137	17	36.2	48.3	235	8.2	8	2.9684	3.9606	0	0	0	1.33425	79.1672	0.934236	313.55	2067269	2067376	2067269	2067304	1558560					44.5275	174.588	0	0
0	5.9568	1	2	1	1	3	70.9807	3.48259	27.3	100	0.9	95	2.2	2.1	2	2.7	4.3	18.8	4.79	13.4	136	16	21.4	67.9	136	8.2	7.8	1.7548	5.5678	3	0	2	3.1729	77.5017	2.11526	431.514	1697927	1698253	1697927	1698070	1076136	1701264	1701264	1701264		125	162	1	0
0	8.0909	0	1	1	4	2	44.9839	3.5	129.5	101	0.8	350	1.3	1.6	1.5	3	3.4	13.7	4.81	13	135	14	16	79.4	181	17.5	3.1	2.8	13.895	5	2	4	4.9625	64.6429	3.85437	898.212	2083395	2083886	2083523	2083717	1689336					192	166	1	0
1	25.5801	1	2	1	4	3	81.5195	3.7	25.6	103	1	109	1.1	1.3	1.7	3.1	4.2	13.2	3.69	13.5	140	15	15.7	73.1	159	7	8.4	1.099	5.117	1	1	2	4.65605	144.677	2.71747	740.312	1311951	1312714	1312083	1312697	597840	1312704	1312704	1312704	1312714	41	166	0	0
0	1.6749	1	1	1	4	5	78.8381	3.2	31.5	96	1.5	422	1.1	-0.178785	2.2	4.9	3.8	12.3	4.33	13.9	132	42	8.6	89.2	383	17.3	1.7	1.4878	15.4316	3	1	2	10.3721	257.427	8.25926	3972.51	1497118	1497229	1497118	1497158	806496	1539192		1539192		179	259	0	0
1	3.4016	1	1	1	4	5	82.1258	3.1	25.2	94	0.6	147	1	1.1	2	3	4.2	12.2	4.16	12.5	129	16	16.8	76.8	287	7.2	5.5	1.2096	5.5296	2	0	1	4.57143	237.268	3.31034	1312	1375654	1375754	1375673	1375754	656232	1375752	1375752	1375752	1375754	306.435	179.982	0	0
1	5.113	1	1	1	3	3	66.4763	4.1	24.1	101	0.9	106	1.1	2	2.5	3.3	3.8	12.3	4.05	13.6	138	13	50.3	37.1	309	12.8	5.6	6.4384	4.7488	0	0	3	0.737575	47.9933	0.589825	227.911	1850876	1851017	1850876	1850999	1268544	1851000	1851000	1851000	1851017	907	302	0	0
0	1.6203	1	1	3	1	3	66.1972	2.1	33.4	108	1.5	143	1.3	-0.290389	1.7	3.1	4.3	14	2.37	20.8	134	25	19.7	71.8	63	2.1	5.4	0.4137	1.5078	4	2	3	3.64467	152.284	2.5461	229.614	1408462	1408620	1404769	1404808	824880	1409352	1409352	1409352		306.993	226.289	0	0
0	1.2187	0	2	3	1	5	47.8031	3.4	29.3	103	0.9	150	1	1.50612	1.6	3.3	3.9	12.6	5.17	12.2	141	17	6.4	90.8	271	8	2.5	0.512	7.264	1	0	0	14.1875	529.297	9.86957	3844.81	1813827	1813981	1813837	1813866	1395072					-34.1926	61.2747	0	0
0	1.1507	1	1	1	2	3	90	3.55104	23.4	104	1.1	151	1.2	6.78269	1.6	3.9	3.6	13.3	3.65	14.7	142	29	11.9	82.8	162	13	2.9	1.547	10.764	7	3	4	6.95798	104.719	4.81395	1127.19	2019909	2019913	2019909	2019937	-609864	2032680		2032680		8.44472	205.202	0	0
0	2.2498	0	1	3	4	5	77.7441	3.5	20.2	104	0.8	108	1.1	2.10041	1.9	3.7	4.1	12.6	4.28	14.3	142	19	23	64.2	160	10.9	7.4	2.507	6.9978	4	2	3	2.7913	63.8213	1.7933	446.609	1528694	1528818	1528694	1528748	847656					86	128	0	0
0	5.5584	1	1	3	1	3	66.1105	3.7	24.1	105	2.8	264	1.4	2.8	1.8	3	4.7	14.3	3.73	13.8	142	40	10	76	278	17.6	4	1.76	13.376	4	2	4	7.6	157.954	3.16667	2112.8	1887536	1887906	1887536	1887670	1308408	1887936		1887936		228.527	201.121	0	0
0	7.3299	1	1	1	2	1	78.3346	3.44969	36.7	100	1.4	174	3.2	1.06965	1.9	4.1	4.3	21.6	4.26	14.9	137	20	8.2	88.5	294	12.4	3.1	1.0168	10.974	1	0	2	10.7927	289.142	7.69565	3173.05	1952739	1952915	1952739	1952915	1266528	1954176	1954176	1954176		-324.683	113.526	1	0
0	4.7337	0	2	1	4	5	60.1397	4.2	20.4	102	1	151	1	2	1.5	2.8	6.2	12	4.9	13.7	142	18	20.2	73.8	363	21	5.2	4.242	15.498	0	1	3	3.65347	85.5728	2.81679	1326.21	1668821	1668906	1644432	1644546	1117608					542.569	172.597	0	0
0	2.1591	1	2	2	3	3	72.4872	3	30.7	103	2.5	164	1.1	2.3	1.2	3.2	3.6	13	4.63	15.9	138	32	43	44.7	122	6.6	7.6	2.838	2.9502	6	2	1	1.03954	42.988	0.808318	126.823	1386372	1387166	1386951	1387003	720552	1404240	1404240	1404240		82.4419	167.69	0	1
0	1.2814	0	2	1	1	3	69.0092	4.364	22.7	107	1.3	99	0.9	3.54799	1.9	2.4	3.9	12.1	4.85	13.3	140	19	37.9	48.4	219	8.4	8	3.1836	4.0656	2	2	2	1.27704	68.79	0.937984	279.673	1986297	1986404	1986297	1986328	1381776					123	139	1	0
0	1.7335	0	2	1	1	3	73.3122	4.50195	31	108	1	122	1.38	3.30147	1.7	3.9	4.5	15.06	3.71	13.4	144	20	10.5	82.5	155	8.7	6.5	0.9135	7.1775	2	2	2	7.85714	169.677	4.71429	1217.86	1703423	1703510	1703423	1703464	1061208					53	180	0	0
0	9.1743	0	1	3	4	1	71.7553	2.6	22.8	102	2	290	1.1	2.9	2.6	3.4	4.5	12.7	3.7	13.9	136	80	2.6	94.2	251	18	3	0.468	16.956	7	2	3	36.2308	536.325	16.2414	9093.92	1507360	1508245	1507360	1507581	878784					117	106	1	0
0	5.5665	0	2	1	3	1	55.4383	3.2	36.7	104	1.2	126	1	2.8	2	2.7	3.6	12.1	4.5	13.4	144	25	3	91	182	8.4	2	0.252	7.644	1	1	4	30.3333	722.222	10.1111	5520.67	1442256	1443259	1443004	1443138	956616					392.635	188.173	0	0
0	4.9805	0	2	1	1	3	40.7638	3.9	22.9	105	0.8	184	1.1	3.27189	2.1	2	4.4	12.9	4.64	12.6	138	16	8.5	87.7	257	20.6	3.4	1.751	18.0662	3	2	3	10.3177	146.773	7.13008	2651.64	1734499	1734685	1734499	1734618	1377408					84	132	0	0
0	2.0931	1	2	3	1	1	74.9687	3.5	23.7	104	0.9	115	1.2	1.9	1.7	2.8	4.1	13	4.62	13.8	141	22	10.1	83	278	10.5	5.4	1.0605	8.715	3	3	4	8.21782	262.14	4.88235	2284.55	1491542	1491946	1491782	1491832	834816	1500120		1500120		301.063	179.276	1	0
1	5.641	1	1	1	4	5	30.8368	3.3	23.5	105	0.6	151	1	0.7	1.7	3.4	3.7	12	4.33	13.2	143	15	17.5	80	254	11.6	2	2.03	9.28	1	1	3	4.57143	125.123	4	1161.14	1727098	1727209	1727098	1727233	1456968	1727208	1727208	1727208	1727209	570.248	169.523	0	0
1	3.2468	1	1	2	3	5	39.829	3.9	29.5	102	1.1	279	1	0.9	2.2	4.4	4.1	11.7	4.2	16.1	132	17	30.8	57	330	6.6	6.1	2.0328	3.762	0	1	3	1.85065	162.338	1.32558	610.714	1369142	1369284	1369218	1369296	1020240	1369272	1369272	1369272	1369284	81	177	0	0
0	11.7236	1	1	1	4	1	90	2.8	26.6	107	1.1	235	1.5	4.8	1.5	4.4	4	14.7	3.45	12.6	139	24	1	93	210	17.6	1	0.176	16.368	7	3	4	93	1193.18	13.2857	19530	1712993	1713398	1713001	1713282	-916776	1715280	1715280	1715280		137.743	155.656	0	0
0	1.943	1	2	1	4	3	52.4273	2.30341	22.1	100	0.8	107	1.4	1.5	2	3.5	4.2	14.4	4.56	13	136	11	11.8	82.8	133	12.8	4.2	1.5104	10.5984	6	3	3	7.01695	88.0561	4.81395	933.254	1835063	1835415	1835063	1835109	1375800	1836120	1836120	1836120		181	168	0	0
0	2.6286	1	1	1	2	5	84.0759	2.4	26.2	116	3.9	199	1.2	3.4	1.2	6.8	3.5	13.5	3.58	15	149	35	4.4	93	335	30.2	2.4	1.3288	28.086	3	2	4	21.1364	252.107	13.2857	7080.68	2038265	2038529	2050546	2050609	1301760	2064624		2064624		222.228	138.679	0	0
0	0.9168	0	2	1	3	5	42.3888	2.05809	21.7	104	1	102	0.9	2.10766	2.1	3.9	4.6	12	4.78	12.5	139	15	28.5	57.6	154	6.9	6.6	1.9665	3.9744	2	1	2	2.02105	78.3117	1.35849	311.242	1269814	1269904	1269814	1269836	898488					64	122	0	0
0	2.4412	1	2	1	1	5	90	2.6	29.2	98	0.8	135	1	1.3	2	2.7	4.1	12.1	3.62	14.8	128	9	13.1	81.2	184	6.9	4.1	0.9039	5.6028	2	2	2	6.19847	203.562	4.31915	1140.52	1735051	1735407	1735186	1735244	-894720	1759896		1759896		-65.1999	200.145	0	0
1	2.2624	1	1	3	4	3	83.1938	4.6	25.3	102	0.9	145	1.2	0.416702	1.9	3.5	3.6	14	4.89	15	141	16	30	63.2	193	13.1	4.1	3.93	8.2792	5	2	3	2.10667	49.1094	1.71739	406.587	1474698	1474740	1474698	1474752	745920	1474728	1474728	1474728	1474740	104	190	0	0
0	10.6391	1	1	2	3	3	69.1284	3.1	21.8	103	1.6	129	1.1	1.4	2.1	3.9	5.4	12.5	2.92	17	137	17	48	37	46	2.4	9	1.152	0.888	6	2	3	0.770833	39.9306	0.587302	35.4583	1643276	1643559	1644760	1645015	1033008	1645008	1645008	1645128		131	145.837	0	0
1	1.3144	1	2	1	1	3	72.0293	3.2	25.2	103	1.9	310	1.3	2.8	1.5	3.4	4.6	13.9	4.12	16.9	139	52	7.5	89.3	493	22.8	3	1.71	20.3604	2	2	4	11.9067	288.304	8.3458	5869.99	1319369	1319388	1319369	1319401	688392	1319376	1319376	1319376	1319388	147	155	0	0
0	5.1038	0	2	2	3	1	65.4016	3	26	107	1	371	1.1	1.4	2.3	4.4	4.1	12.8	3.71	12.8	138	15	16.6	78.3	301	12.2	3.9	2.0252	9.5526	1	1	4	4.71687	148.627	3.6083	1419.78	1874774	1875014	1874774	1874896	1301856					163	309	1	0
0	5.681	0	2	1	1	1	84.6516	3.6	28.6	108	1.3	103	1.1	2.7026	2	3.8	5.1	13.1	4.18	13.2	143	22	27.3	64	202	8.6	5.4	2.3478	5.504	3	2	2	2.34432	86.038	1.77778	473.553	1249147	1249505	1239524	1239660	497976					39.1507	125.198	1	0
0	10.468	1	1	1	3	3	48.7161	4	30.1	109	0.6	82	1.1	2.1	2	4.2	3.9	13	3.07	18.8	145	12	18.7	73.7	140	4.1	6.7	0.7667	3.0217	5	2	3	3.94118	182.601	2.80228	551.765	2051793	2053454	2060578	2060829	1625040	2060808	2060808	2060808		106	258.248	0	0
0	4.6186	1	2	3	3	5	67.3667	3.7	32	100	1.2	133	1.3	6.00524	2.6	3.3	3.9	14.1	3.78	13.5	137	25	19	73.5	118	6.2	6.6	1.178	4.557	5	1	3	3.86842	100.17	2.77359	456.474	1936372	1936887	1936372	1936483	1270776	1942200		1942200		357	158	1	0
0	0.6839	1	1	2	3	5	77.682	4.2	31.4	103	0.8	102	1.9	1.77785	1.9	3.3	3.9	19.9	5.03	15.4	136	10	14.2	84.4	223	5.9	0.9	0.8378	4.9796	0	1	3	5.94366	266.173	5.41026	1325.44	1798414	1798480	1798414	1798431	1117920	1825848		1825848		66	135	0	0
0	0.8722	1	2	1	4	5	48.2708	3.5	23.7	110	1.4	195	1.4	2.8	2.5	3.7	4.5	14.5	5.54	13.9	150	59	9	56	406	12.5	19	1.125	7	3	1	3	6.22222	360.889	1.27273	2526.22	1936676	1936765	1936676	1936697	1513824	1936848		1936848		242	250	0	0
0	2.8423	0	2	1	4	3	49.3973	3.6	20.5	99	1	99	1.2	3.30893	1.9	4.6	4.8	13.3	4.61	12.7	138	21	15.2	80.4	170	13.3	3.9	2.0216	10.6932	0	1	2	5.28947	84.0918	4.10204	899.21	1717920	1718942	1717920	1717988	1285200					89	135	0	0
0	1.025	1	2	1	2	1	69.9336	4	26.5	104	0.9	100	1.2	1.69218	2.1	3.4	3.4	13.5	4.55	15.8	143	21	10.1	82.9	206	13.4	5.7	1.3534	11.1086	2	2	4	8.20792	152.209	4.84795	1690.83	1676225	1676582	1675245	1675269	1062624	1703856	1703856	1703856		114	153	1	0
0	1.1228	1	1	3	1	5	80.5208	3	21.9	105	1.3	194	1	1.5	1.9	3.2	3.9	12	4.91	14.1	142	31	51.1	43.7	256	13.5	4.6	6.8985	5.8995	3	2	4	0.855186	37.1095	0.776199	218.928	1746900	1747019	1746900	1746927	990240	1747056		1747056		159	178	0	0
1	2.2958	1	2	1	1	5	63.4982	3.1	27.4	103	1.1	115	1.2	2.9	2	2.7	3.5	13.2	4.98	12	142	30	22	60	178	10.3	7	2.266	6.18	5	2	3	2.72727	78.5525	1.5	485.454	1824020	1824075	1824020	1824075	1267776	1824072	1824072	1824072	1824075	187.396	175.954	0	0
0	8.6675	0	1	1	4	5	53.2877	3.8683	25	106	0.8	119	1.3	3.0286	1.9	3.5	4.2	13.8	4.31	19	138	13	8	88.1	414	13.6	3.6	1.088	11.9816	3	2	3	11.0125	380.515	7.40336	4559.18	1974168	1974473	1974168	1974376	1507368					170	249	0	0
0	4.8987	1	1	1	4	5	58.5969	2.1	25.8	111	1.1	143	1.5	1.6	1.1	3	3.7	16.7	3.27	17.6	140	25	2.6	95.8	89	16.5	1.4	0.429	15.807	9	3	4	36.8462	207.459	22.8095	3279.31	1672581	1672866	1672581	1672698	1159272	1673424	1673424	1673424		187	130	0	0
0	0.8263	0	1	1	4	3	79.9001	3.6486	52.3	107	0.8	88	1	1.51554	1.9	3.4	4.2	12.9	3.63	13	143	19	6.2	92.3	187	15.2	3.8	0.9424	14.0296	0	1	2	14.8871	198.43	11.987	2783.89	1849957	1850104	1849987	1850007	1150032					87	177	0	0
1	8.7429	1	1	3	4	1	60.2548	3.9	26.6	104	0.7	174	1.2	0.6	1.6	4.1	3.7	13.5	5.35	13.6	139	11	15.6	75	304	10.3	4.9	1.6068	7.725	2	2	3	4.80769	189.196	3	1461.54	1651440	1651801	1651512	1651722	1123608	1651800	1651800		1651801	103	178	0	0
0	2.3682	0	1	2	3	3	52.7493	4.11278	26	92	5.5	241	1	1.68483	2.1	4	4.8	12.6	4.6	14.9	144	19	7.4	88	295	9.1	3.5	0.6734	8.008	3	1	4	11.8919	438.075	7.33333	3508.11	1770808	1771504	1774935	1774991	1305072					292	196	0	0
0	0.8813	0	2	3	4	5	59.7639	2.73679	34.3	100	0.8	122	1.3	-2.10041	2.8	2.7	3.8	13.7	4.65	12.9	136	14	24.4	64.2	260	5.5	5.9	1.342	3.531	1	2	1	2.63115	193.741	1.7933	684.098	2060132	2060178	2060132	2060153	1536600					123	157	0	0
0	2.8423	0	1	2	4	5	62.3332	3.73208	18.4	100	0.5	310	1	3.42102	2.3	3.1	4.1	12	4.34	13.7	136	22	10.5	84	266	8.8	5.2	0.924	7.392	0	1	1	8	287.879	5.25	2128	1830063	1830324	1830087	1830156	1284024					145	189	0	0
0	50.0293	1	1	3	1	2	83.0619	3.7	20.9	96	1	146	1.2	1.4	1.8	3.5	4.1	13.2	3.79	12.4	140	30	16	75	257	7.5	6.8	1.2	5.625	2	1	3	4.6875	214.167	3	1204.69	1996118	1997340	1996140	1997340	1268496	1997376		1997376		-141.9	119.4	1	0
0	2.7217	1	1	1	1	2	67.5912	2.6	25.3	100	0.9	102	1.2	1.1	2.5	3.4	4.2	14	3.18	13.9	135	18	13.1	80.2	436	9	6.2	1.179	7.218	1	2	3	6.12214	369.805	4.05051	2669.25	1940083	1940652	1940083	1940149	1347984	1940688	1940688	1940688		126	119	0	0
0	0.8611	1	2	1	2	5	89.0129	2.78026	29.9	104	0.7	95	1	3.15381	2.1	3.5	4.1	12	4.45	14.2	140	12	11.8	78.8	210	7.7	8.6	0.9086	6.0676	1	0	1	6.67797	231.125	3.71698	1402.37	2052641	2052762	2052641	2052662	1272888	2053848		2053848		94	221	1	0
1	6.2695	1	2	3	4	3	73.4353	2.7	47.8	97	0.8	124	1.2	1.3	2.1	3.3	4.3	13.4	3.3	14.9	137	50	15	76	317	25.5	6	3.825	19.38	4	2	3	5.06667	82.8758	3.16667	1606.13	1961781	1961928	1961781	1961931	1318488	1961928	1961928	1961928	1961928	96	128	0	0
1	14.9326	1	1	1	4	5	56.6131	4.5	28.1	101	1.2	195	1.6	1.5	1.9	2.7	3.5	15.4	4.64	15.5	141	30	17.9	73.9	198	14.6	4.8	2.6134	10.7894	6	2	4	4.12849	75.7634	2.83142	817.441	1862275	1863305	1862275	1862633	1366344	1863288	1863288	1863288	1863305	140	188	0	0
1	4.1059	1	1	3	4	5	58.2652	3.6	21.3	111	0.9	130	1	2.1	2.4	3.1	3.6	12.3	4.13	13.3	144	22	19	74.3	233	18.3	5.9	3.477	13.5969	7	2	3	3.91053	67.0118	2.89105	911.153	1706443	1706540	1706443	1706541	1196040	1706520	1706520		1706540	145.576	191.297	0	0
0	4.0746	1	2	1	3	3	71.3466	3.75311	39	99	1.2	91	3.6	0.8	1.9	3.8	4.6	23.4	3.44	15.4	138	19	17.1	71.5	195	7.1	6.9	1.2141	5.0765	7	2	1	4.18129	160.613	2.50877	815.351	1315884	1316247	1359548	1359646	690888	1360248	1360248	1360248		210.885	78.1064	1	0
1	4.0507	1	1	1	1	2	64.6245	2.6	33	101	2.5	108	1.1	2.2	1.6	4.2	5.7	12.5	3.77	20.2	130	75	0.6	98.4	113	10	0.7	0.06	9.84	12	3	4	164	1883.33	61.5001	18532	1559327	1559494	1559396	1559494	993216	1559472	1559472	1559472	1559494	269	192.259	0	0
0	4.1331	0	2	1	1	2	62.6459	4.3	24.9	103	1	123	1.1	7.4731	2.5	1.9	3.6	13	3.29	14.6	141	14	7	83	148	7.6	8	0.532	6.308	6	1	3	11.8571	278.195	4.88235	1754.86	2025570	2025737	2025585	2025684	1476792					65.3653	157.552	1	0
0	4.8972	1	1	1	3	3	70.3644	3.6	25.7	99	0.7	176	1.2	1.01292	1.9	3.2	3.9	13.3	4.8	13.6	137	15	25.2	67.1	291	7.9	5.6	1.9908	5.3009	4	2	2	2.6627	146.172	2.03951	774.845	1731720	1731923	1731720	1731837	1115328	1800864		1800864		105	183	0	0
0	1.0736	0	2	1	4	2	30.4206	3.2775	24.3	106	0.9	113	1	0.602896	2	2.1	4.7	12	5.14	12.7	139	15	21.7	69.7	318	19.3	5.6	4.1881	13.4521	1	1	3	3.21198	75.9294	2.30033	1021.41	1840261	1840406	1840261	1840287	1573776					216	277	0	0
0	1.6968	1	2	3	4	5	88.4222	3.2	25	101	0.6	285	1.1	2.5	1.7	3.2	3.4	13	4.24	13.2	140	17	3.3	93	282	7.9	3.5	0.2607	7.347	5	2	2	28.1818	1081.7	13.2857	7947.27	2050874	2051223	2050874	2050915	1276296	2052696		2052696		56	132	0	0
0	1.0005	1	2	3	1	5	52.2385	4.27864	37.3	99	0.9	93	1	3.46409	1.9	3.3	4.6	12.1	4.59	14.5	138	7	29.1	63.2	170	9.6	4.5	2.7936	6.0672	3	3	2	2.17182	60.8534	1.71739	369.21	1491193	1491326	1491193	1491217	1033584	1524576		1524576		165	174	0	0
0	1.0467	0	2	1	1	2	56.7186	1.80958	29.8	100	5.5	106	1.3	0.8	1.6	4.6	4.2	14.8	3.57	17.9	134	29	6.1	91.4	177	9.1	2.1	0.5551	8.3174	7	2	2	14.9836	318.861	10.6279	2652.1	1703791	1704039	1709147	1709172	1206936					-73.9397	178.187	1	0
0	2.159	1	2	1	1	3	78.8928	3.4	22.6	106	1.1	124	1.1	2.8	1.7	2.6	4.1	12.8	3.91	14.3	140	17	11	80.5	218	6.6	7.6	0.726	5.313	4	3	2	7.31818	300.276	4.1282	1595.36	1347741	1347806	1347741	1347793	656640	1347840		1347840		69	145	0	0
0	34.8361	0	1	1	1	5	68.0652	2.6	21.6	105	0.8	139	1.2	2.9	2.2	2.1	3.8	13.6	5.11	12.6	139	12	4.2	95.5	251	9.2	0.3	0.3864	8.786	3	1	3	22.7381	649.586	21.2222	5707.26	1256251	1258145	1256251	1257087	660000					326	158.252	0	0
0	3.7015	1	1	1	1	3	78.8956	3.6	22.8	107	2.5	129	1.6	2.6	2.5	4.8	3.6	15.3	2.67	15.9	143	53	22	29	102	15.6	23	3.432	4.524	9	2	3	1.31818	29.7203	0.408451	134.454	1866237	1867286	1866385	1866474	1175112	1872888	1872888	1872888		86	180.446	0	0
0	7.9615	1	1	1	2	3	81.1879	4.2028	29	107	0.7	118	1.2	0.580861	2.2	2.8	4	13.8	3.49	13.9	141	16	20.2	70.6	457	10.4	4.6	2.1008	7.3424	1	1	1	3.49505	217.536	2.40136	1597.24	1270598	1270789	1270598	1270789	559392	1270968	1270968	1270968		98.8683	116.194	0	0
0	2.074	0	2	1	4	3	56.6844	4.3	23.5	108	0.9	111	1	-0.604876	1.9	4	4	12.4	5.37	13.2	143	19	22.4	70.5	273	10.9	4.4	2.4416	7.6845	2	0	1	3.14732	111.812	2.38983	859.219	1448227	1448318	1448227	1448277	951672					35	127	0	0
0	8.3131	1	2	1	4	2	66.6638	4	56.7	113	0.7	116	1.7	2.5051	2.3	2.5	4.1	17.7	3.13	13.5	139	16	11.8	81.3	227	19.5	5.1	2.301	15.8535	6	2	4	6.88983	98.6528	4.34759	1563.99	1802071	1802488	1802074	1802273	1218096	1824336		1824336		386.046	164.531	0	0
1	1.0625	1	1	1	2	5	90	3.5	25.1	102	0.6	93	1.2	2.75675	1.9	2.7	5.1	13	4.01	14.6	138	16	22.5	68.4	165	11.1	6.7	2.4975	7.5924	3	2	4	3.04	66.0661	2.16456	501.6	1420552	1420681	1420552	1420577	-1209216	1420680	1420680	1420680	1420681	-143.063	121.094	0	0
0	29.8987	1	1	3	1	5	57.2019	3.7	19.3	107	0.7	132	1.1	1.2	2.3	3.5	4.1	13	4.17	14.1	143	14	10	85.7	248	9.9	4.1	0.99	8.4843	1	2	3	8.57	250.505	5.99301	2125.36	1358009	1358727	1358010	1358727	856920	1360344		1360344		455	176.373	0	0
0	0.7698	0	1	3	4	3	59.3588	3.50336	24.4	104	0.8	106	1.1	1.70824	1.9	3.7	3.7	12.6	4.65	13	141	18	36.9	54.1	262	8.9	4.4	3.2841	4.8149	2	2	3	1.46612	79.7783	1.17865	384.125	2002391	2002482	2002391	2002409	1482408					119	139	0	0
0	2.9412	1	1	2	3	3	78.5251	3.54123	25.4	95	0.9	444	1.2	1.8	1.9	4.7	5.1	13.3	4.43	13.4	132	36	15.6	78.1	317	10.4	4	1.6224	8.1224	3	2	3	5.00641	195.389	3.56621	1587.03	1897912	1898244	1898084	1898155	1210032	1904472		1904472		143	304	0	0
0	2.0073	0	1	3	4	3	68.8599	3.6	19.7	105	1	189	1	3.12674	2	2.5	4.1	11.4	2.24	17.2	138	11	16	76	260	11.7	7	1.872	8.892	1	2	2	4.75	138.889	3.16667	1235	1867444	1867622	1848041	1848089	1235136					239.897	144.616	1	0
0	8.2449	1	2	1	4	5	73.4479	4.8	34.4	101	0.8	163	1.2	2.3	1.5	3.1	4.2	13.4	4.8	13.2	140	17	6.9	88.4	204	13.4	4.3	0.9246	11.8456	0	1	4	12.8116	220.636	7.62069	2613.57	1532393	1532654	1515732	1515930	872328	1535040		1535040		72	172	1	0
1	6.408	1	2	1	1	5	83.8798	3.3	28.4	112	0.9	157	3.1	1.3	1.3	2	4.4	22.2	5.37	12.6	142	20	9	87.6	236	16.7	3.2	1.503	14.6292	10	2	4	9.73333	157.019	7.06452	2297.07	1558587	1558739	1558589	1558743	823800	1558728	1558728	1558728	1558739	-129.206	156.149	0	0
0	1.2071	1	2	3	4	5	74.1497	3.9	28.7	107	1.2	69	1.2	0.27909	2.1	3.5	4.4	13.2	4.57	13.9	142	24	14.7	76	281	11.2	4.6	1.6464	8.512	5	2	3	5.17007	170.675	3.16667	1452.79	1642191	1642384	1642234	1642263	992640	1644552		1644552		119	183	1	0
0	1.2047	1	1	1	4	3	87.292	3.59648	24.6	99	0.6	173	1.1	0.148549	2	3.2	3.8	13.5	4.24	12.6	135	14	24.4	65.5	179	3.6	6.6	0.8784	2.358	2	2	3	2.68443	203.78	1.89855	480.512	1284422	1284494	1284422	1284450	519744	1289304		1289304		-42.2955	141.922	0	0
0	1.0367	1	2	1	2	5	90	3.1	27.1	111	1.2	163	1.2	1.34011	1.8	2.6	4.8	13.5	4.44	13	142	31	18.5	73.4	223	10.2	5.6	1.887	7.4868	4	2	3	3.96757	118.177	2.7594	884.768	1946222	1946582	1946222	1946247	-683544	1946616	1946616	1946616		95	157	0	0
0	1.2958	0	1	1	4	3	58.7439	4.3	23.4	100	5.4	86	1.1	1.5	1.6	4.3	4.5	12.4	3.17	19.1	142	18	23.5	69.5	44	3.4	5.3	0.799	2.363	4	1	2	2.95745	55.0688	2.27869	130.128	2087823	2087968	2075407	2075438	1531296					260.357	251.285	0	0
1	2.1419	1	2	1	1	5	53.8017	1.9	31	112	5.2	326	1.1	0.9	1.7	6.9	4.7	12.8	2.46	17.5	131	79	10.9	83.3	59	2	3.3	0.218	1.666	12	1	3	7.6422	270.642	4.98802	450.89	1955991	1956108	1956076	1956128	1484688	1956096	1956096	1956096	1956108	180.298	150.015	0	0
0	6.6113	1	2	3	4	5	45.1789	4.40798	27.8	109	0.6	164	1.3	1.8	1.8	4.4	3.5	13.9	4.84	12.3	143	11	17.4	75.7	299	14.3	5.3	2.4882	10.8251	0	1	4	4.35057	120.167	3.11523	1300.82	1594135	1596635	1594135	1594294	1198368	1655808		1655808		286.329	204.316	0	0
1	15.2853	1	1	1	1	1	70.4018	2.5	24.6	93	4	148	1	5.9	3.8	3.3	4.8	11.7	3.29	16.2	120	64	8.3	88.6	106	16.1	2.6	1.3363	14.2646	4	3	3	10.6747	79.3235	7.77193	1131.52	1411936	1412288	1411936	1412303	795216	1412304	1412304	1412280	1412312	124.205	159.063	0	0
0	6.8512	1	1	1	4	3	61.1603	2.8	29.9	106	0.6	153	1.2	1.9	1.6	3.8	3.8	13.3	3.81	14.2	141	21	11.5	82.6	588	9.1	4	1.0465	7.5166	7	2	4	7.18261	561.873	4.74712	4223.37	1784412	1785162	1838923	1839088	1248648	1839072	1839072	1839072		172	187	0	0
0	2.9527	1	2	1	1	5	56.7495	2.5	39.6	103	2	150	2.2	2	1.1	3.9	3.9	17.6	3.43	15.4	133	44	13	76	214	7.4	9	0.962	5.624	6	2	2	5.84615	222.453	3.16667	1251.08	1400846	1401586	1411481	1411552	903720	1411656	1411656	1411512		215	202.731	1	0
0	1.4486	0	1	1	4	5	50.7392	2.8	24	110	0.7	198	1.1	1.15791	1.5	2.3	3.8	12.4	4.58	14.4	142	13	2.4	95.7	366	11.7	1.4	0.2808	11.1969	3	2	4	39.875	1303.42	22.2558	14594.2	1445347	1445728	1445579	1445613	1000872					496.143	239.369	0	0
1	27.5	1	1	2	4	3	73.7161	2.9	25.9	105	1	95	1	1.8	1.8	3.6	4.3	12.2	3.4	18.9	140	34	32.7	59.9	393	15.4	4.5	5.0358	9.2246	5	3	4	1.8318	78.0412	1.49377	719.899	1387857	1388553	1387857	1388517	742104	1388544	1388544	1388544	1388553	204.043	125.388	0	0
1	3.0352	1	2	1	1	3	41.2046	3.04579	23.8	119	1.8	241	1.1	1.8	2.4	4.4	4.4	12.6	4.76	12.7	151	37	10	85.6	387	16.7	4.1	1.67	14.2952	3	2	4	8.56	231.737	5.94445	3312.72	1630480	1630553	1630480	1630553	1269528	1630536	1630536		1630553	69.8026	145.077	0	0
0	31.1175	1	1	3	4	2	73.1001	3	34.1	102	1.1	85	1.1	0.92	2.4	3.1	4.3	12.5	3.49	14	137	16	14	77.9	393	13.7	4.2	1.918	10.6723	9	3	3	5.56428	204.901	3.52489	2186.76	1744861	1745607	1744861	1745608	1104504	1753416	1753416	1753416		126	97	1	0
1	8.9195	1	2	1	4	3	87.8881	3.3	43.9	102	0.7	119	3	1.5	1.6	2.9	4.3	21.4	4	12.3	139	16	5.6	87.8	409	12.7	4.5	0.7112	11.1506	4	2	3	15.6786	575.084	7.19672	6412.54	2000668	2001091	2000732	2000946	1230768	2001072	2001072	2001072	2001091	67	139	0	0
0	0.9938	1	1	3	4	2	90	3.8	28.5	104	0.8	90	1	3.02217	1.9	3.2	4.3	12	4.26	13.3	141	18	42.8	52.1	274	10.5	3.8	4.494	5.4705	3	2	3	1.21729	60.9702	1.08768	333.537	1271154	1271246	1271154	1271178	-1358616	1295088		1295088		80.2047	146.12	1	0
0	3.9802	0	2	2	3	1	73.016	3.7	30.5	113	4.1	134	1.6	2.9481	1.9	3.1	5.2	15.4	3.59	15.3	139	77	36.4	55	175	3.7	4.8	1.3468	2.035	6	1	3	1.51099	129.938	1.22222	264.423	1862444	1862969	1863182	1863277	1222824					69	153	0	0
0	1.2961	1	1	1	4	3	79.6982	3.5	31.1	104	0.9	183	4.9	1.2	1.6	3.5	4.5	27.2	4.46	12.5	137	30	6.5	91.7	212	9.5	1.6	0.6175	8.7115	4	2	1	14.1077	343.32	11.0482	2990.83	1578106	1578197	1576040	1576071	868680	1578192	1578192	1578192	1578197	62	149	1	0
0	1.9244	1	2	2	4	5	75.8619	3	28.2	102	1.5	97	1	6.3	1.8	3.2	4.6	12.8	3.01	14.1	140	17	25.2	61.6	448	5.2	12.4	1.3104	3.2032	2	1	1	2.44444	341.88	1.60417	1095.11	1326308	1326468	1326308	1326354	660912	1351728		1351728		-93.8344	142.402	0	0
0	0.1261	0	2	1	3	5	57.9347	3.7	23.2	107	1.2	131	1	1.3	2.3	2.7	4.2	12.1	5.04	14.1	144	19	5.5	88.7	183	9.3	4	0.5115	8.2491	0	0	0	16.1273	357.771	7.84955	2951.29	1944652	1945140	1944652	1944655	1437144					78	150	0	0
0	1.2444	0	1	3	4	3	41.7596	3.8	37.6	100	0.6	144	1.3	1	1.6	2.8	3.9	14.2	3.37	13	138	13	7.2	88.9	457	18.1	3.7	1.3032	16.0909	1	2	1	12.3472	350.675	8.00901	5642.68	1612797	1612815	1594988	1595018	1215744					190	84	1	0
0	10.4062	1	2	1	1	5	83.0185	3.1	29.4	106	1.2	109	2.4	1.1	2	4.2	5.2	19.2	4.67	14.9	139	25	7.2	87.3	192	7.8	5.2	0.5616	6.8094	6	2	4	12.125	341.88	6.87402	2328	1809762	1810210	1809961	1810210	1082520	1810704		1810704		279.226	258.726	0	0
0	2.0517	0	2	2	1	5	71.4762	3.4	26.8	103	1	121	1.2	0.362098	1.8	2.9	4.2	14	5.05	13.5	137	22	8.7	87.6	178	11.4	3.3	0.9918	9.9864	0	1	2	10.069	179.472	7.06452	1792.28	1605283	1605540	1605286	1605335	979152					46	146	0	0
0	2.3589	1	1	2	4	5	79.5266	3.26274	25.2	102	1.3	309	1.2	0.862216	2	5.8	4.5	13.1	5.29	13.4	141	15	9.6	86.3	281	11.3	4	1.0848	9.7519	1	1	3	8.98958	259.034	6.29927	2526.07	2060035	2060170	2049941	2049998	1353288	2060232		2060232		88.0323	125.135	0	0
0	19.0382	0	2	1	1	2	62.7438	3.1	48.6	109	1.5	140	1.5	2.4	1.7	2.2	3.4	16.5	4.31	20.7	141	17	7.6	87.2	101	13.5	4	1.026	11.772	7	2	3	11.4737	98.4405	6.8125	1158.84	2107622	2108369	2103087	2103544	1553448					-280.244	201.81	0	0
0	3.7447	1	1	1	4	3	85.7861	2.9	31	117	1.6	221	1.7	1.4	2	3.1	4.1	18.1	3.1	13.9	143	27	3.5	93.4	168	18.8	2.7	0.658	17.5592	7	2	3	26.6857	255.319	14.1515	4483.2	1585541	1585744	1562734	1562824	811248	1590336	1590336	1590336		-131.99	185.404	1	0
0	2.2922	0	2	1	4	5	70.0283	4.3	26.3	101	1.7	179	1.1	-0.0453568	2.1	2.1	3.5	12.5	5.17	14.2	138	29	18.5	77.1	149	11.3	3.7	2.0905	8.7123	4	1	3	4.16757	71.2748	3.36681	620.967	1775348	1775655	1774736	1774791	1161288					64	144	1	0
0	1.0867	1	1	1	4	5	69.3195	3.5594	20.3	101	0.7	157	0.9	-1.12997	2.5	3.5712	3.3	10.9	4.57	12.6	138	15	22.7	73.5	285	7.6	3.3	1.7252	5.586	0	1	1	3.23788	165.198	2.77359	922.797	1456167	1456217	1456167	1456193	848928	1475424		1475424		178	261	0	0
1	9.2452	1	2	1	3	3	62.7674	2.6	28	99	1.1	136	1.2	0.9	2.3	5.2	8.8	13.5	5.06	13.6	135	36	4.8	91.6	385	13.1	3.2	0.6288	11.9996	1	2	3	19.0833	612.277	10.9048	7347.08	1673354	1673587	1673368	1673590	1123512	1673568	1673568	1673568	1673587	204.003	233.85	0	0
1	1.1593	1	2	1	4	3	90	3.5	26.1	101	1.9	168	1.9	7.5	2.2	5.1	4.5	17.3	5	15	142	36	7	89.9	285	13.5	2.9	0.945	12.1365	11	3	4	12.8429	301.587	8.90099	3660.21	2054184	2054196	2054184	2054212	-575568	2054184	2054184	2054184	2054196	49	69	0	0
0	0.8529	0	2	1	1	5	56.1227	3.8	28.2	104	0.9	99	1	0.749832	2.3	3.1	4.2	12.1	3.77	12.9	138	16	25.5	61.6	265	10.3	8	2.6265	6.3448	2	1	1	2.41569	100.895	1.60417	640.157	1405315	1405454	1405315	1405336	913680					84	125	1	0
0	3.0092	1	1	3	4	1	84.2854	2.2	22.5	103	2.1	305	1.1	1	1.3	4.2	3.6	12.9	5.21	16.3	142	29	5.1	89.5	262	21	4.8	1.071	18.795	2	2	2	17.549	244.631	8.52381	4597.84	2098550	2098598	2119577	2119649	1357344	2120400		2120400		-192.564	165.462	0	0
0	0.9868	1	2	1	1	3	90	4.70653	150	107	1.2	112	2.9	1.2	2.2	2.7	4.2	20.9	4.33	13.8	142	21	23	64.5	237	12.3	5.6	2.829	7.9335	2	1	1	2.80435	83.7752	1.8169	664.63	1789599	1789817	1789696	1789719	-840168	1850832	1850832			79	139	0	0
0	5.0459	1	2	1	2	5	83.8701	4.1	27.3	101	1.1	139	1.5	2.81803	1.7	3.1	4	15.2	4.12	13	141	59	2	83	175	8.9	9	0.178	7.387	9	2	4	41.5	983.146	4.88235	7262.5	1324096	1324335	1324096	1324217	572448	1326072		1326072		237.203	142.305	0	0
0	1.4475	1	2	2	3	1	54.6486	3.5	21.2	94	10	103	1.2	7.4	1.7	5.3	4.5	13.9	3.59	15.6	141	56	15	69	75	6.5	5	0.975	4.485	5	1	3	4.6	76.9231	2.22581	345	2010765	2010999	2050183	2050218	1517424	2064888	2064888			700.655	205.628	1	0
0	1.7965	0	1	1	1	3	70.9695	4.2	23.4	103	1	124	1	0.5774	2.2	3.8	4.3	11.8	3.85	13.5	139	19	19.1	73.8	258	7.7	4.5	1.4707	5.6826	2	1	1	3.86387	175.427	2.81679	996.88	1593763	1593795	1593763	1593807	968856					70	210	1	0
0	2.4197	1	1	1	1	3	87.5063	3.8	23.6	108	0.7	93	1.1	1.6	2.1	3.2	4.4	12.7	4.04	13.9	146	31	27.9	63.6	155	7.9	5.2	2.2041	5.0244	6	2	3	2.27957	70.3235	1.74725	353.333	1267723	1267911	1267783	1267841	501168	1271016	1271016	1271016		137	189	0	0
0	3.5112	0	1	3	4	5	65.2272	3.9	27.4	103	0.7	134	1	3.22349	2.2	2.8	3.3	12.2	3.74	13.2	137	16	7.9	90.1	238	14.6	1.7	1.1534	13.1546	2	2	3	11.4051	206.346	9.10101	2714.41	1982878	1983060	1982878	1982962	1411488					54	145	0	0
0	40.9936	1	2	3	2	1	72.1907	3.5	33.8	108	2.4	216	1.2	6.6	2.2	3.6	4.6	13.5	3.19	14.4	139	56	14.8	79	145	9.2	3.8	1.3616	7.268	10	3	4	5.33784	106.492	3.7619	773.986	1961415	1962399	1961416	1962399	1329024	1962528		1962528		67.0585	121.373	1	0
0	1.7993	0	1	2	3	1	55.5763	4.9	51.7	98	1.9	479	1.1	1.3	1.9	3	4.2	13.1	3.85	13.2	134	22	44.8	50.1	228	12.2	3.4	5.4656	6.1122	6	3	3	1.1183	41.7155	1.00401	254.973	1710908	1711406	1711078	1711121	1193592					110.356	109.555	0	0
0	7.431	0	2	3	4	3	59.145	3.6	22.6	103	1.2	139	1.1	2.5	2	3.6	3.3	13.1	5.3	12.8	141	20	50.5	39.7	275	9.9	3.7	4.9995	3.9303	3	2	2	0.786139	55.0055	0.658375	216.188	1863214	1863787	1863220	1863399	1345104					219	193	1	0
1	8.1652	1	1	1	1	3	79.5666	2.4	27.8	109	1.2	104	2.2	0.8	1.4	3.1	4.2	18.6	3.4	15.4	144	16	5.6	90.8	940	9.3	1.8	0.5208	8.4444	6	3	4	16.2143	1804.92	9.86956	15241.4	1437691	1438111	1437918	1438114	740688	1438104	1438104	1438104	1438111	-0.494302	141.009	0	0
0	1.0198	1	1	1	1	3	77.5145	3.29477	34.1	92	1.5	86	1	0.7	1.3	4	3.9	11.6	3.82	16.4	137	28	26.5	63.1	245	3.9	6.6	1.0335	2.4609	2	1	2	2.38113	237.059	1.71003	583.377	1957867	1958151	1957885	1957910	1278840	1964232		1964232		123	127	1	0
0	1.9375	0	1	2	4	5	81.737	4.4	24.5	103	1	83	1.2	1.7	1.8	3.6	4.6	13.1	4.34	13.9	140	11	10.9	82.9	193	8.2	4.4	0.8938	6.7978	0	1	1	7.6055	215.932	4.84795	1467.86	1716048	1716163	1716068	1716114	1000032					116	226	0	0
0	3.5215	1	2	1	4	5	81.9356	3.36223	34.5	106	1.1	111	2.9	1.3	1.5	3.5	3.7	20.4	4.71	13.7	144	37	12	74	220	9.4	12	1.128	6.956	2	2	2	6.16667	195.036	2.84615	1356.67	1827636	1827851	1827647	1827731	1109880	1855800		1855800		145	174	0	0
1	12.7853	1	2	3	4	3	60.1287	2.7	30.8	108	4.4	339	1.2	1.8	2.7	4.8	5.8	13.8	4.07	14.6	139	58	6	69	153	16.1	8	0.966	11.109	14	2	4	11.5	158.385	2.22581	1759.5	1607015	1607316	1607015	1607322	1080288	1607304	1607304		1607316	297	111.671	0	0
0	8.6072	0	2	1	1	5	63.2548	4.3	26.8	101	0.8	288	1.2	1.6	2.1	3.8	4	13.2	4.93	13.3	136	13	7.7	84.4	109	12.7	4.6	0.9779	10.7188	2	1	3	10.961	111.463	5.41026	1194.75	2070024	2070349	2070024	2070230	1515912					108.54	159	0	0
0	0.91	1	2	1	1	5	87.9172	3.71524	27.3	103	1.5	94	1	2.3	2.1	3.5	4.2	12.5	4.31	13.4	137	28	17.1	74.7	234	9	4.7	1.539	6.723	2	1	3	4.36842	152.047	2.95257	1022.21	1374667	1374737	1374667	1374689	604512	1376280		1376280		207	193	1	0
1	1.0653	1	1	1	4	1	87.3333	3.37956	23.3	104	1.1	166	1.5	4.88012	2	3.3	4.4	15	4.44	11.8	144	27	7	91.2	260	12.6	1.7	0.882	11.4912	5	2	3	13.0286	294.785	10.3636	3387.43	1364464	1364696	1364464	1364490	599424	1364688	1364688	1364688	1364696	126	172	0	0
0	2.6488	1	2	1	1	5	75.0059	3.9	24.7	106	1	148	1.2	5.09513	1.9	2.7	3.7	13.2	4.7	13.5	141	21	12.1	83.6	194	8.1	3.3	0.9801	6.7716	2	1	3	6.90909	197.939	5.09756	1340.36	1890292	1890449	1890292	1890355	1233240	1900368		1900368		70	123	1	0
0	3.0086	0	2	1	4	5	60.3719	4.3	23.4	106	1	185	1	0.8	2.3	3.4	4.2	11.9	4.85	14.1	141	14	29.9	61.7	193	11.4	5.4	3.4086	7.0338	3	2	2	2.06354	56.6215	1.61097	398.264	1475754	1475896	1475754	1475826	946896					220	164	0	0
0	42.298	0	2	3	4	2	22.9339	2.8	34.4	100	1	116	1.4	1.94256	2.2	4.4	3.4	15.8	4.33	14.2	137	15	14.3	79.4	209	12.1	3.7	1.7303	9.6074	2	1	3	5.55245	120.788	3.85437	1160.46	1243845	1244077	1244579	1245594	1042944					97.6795	152.104	0	0
0	2.7703	0	2	1	4	1	60.3807	4.9365	31.9	106	0.6	121	1	0.640854	2	2.5	4.4	12.4	4.38	12.6	137	12	22.6	65	305	11.9	6.1	2.6894	7.735	1	1	2	2.87611	113.408	1.85714	877.212	1428263	1428469	1428263	1428330	899328					136	229	0	0
0	3.608	0	1	3	4	1	32.4797	4.4	20.7	106	0.6	147	1.2	4.8	1.7	3.7	3.8	13.6	4.42	16.4	141	7	15.5	80.7	254	9.8	3	1.519	7.9086	0	1	3	5.20645	167.215	4.18135	1322.44	1370282	1370418	1370282	1370369	1085760					203	133	0	0
0	1.99	1	1	3	4	5	85.4239	2.65048	23.6	112	1.4	124	1.1	3.32842	1.6	3.9	4.1	13.2	3.68	14.7	149	39	24.3	67.8	193	8.1	5.8	1.9683	5.4918	6	2	2	2.79012	98.0542	2.10559	538.494	1638593	1638685	1638593	1638640	890280	1642344		1642344		77	125	0	0
0	2.0314	0	1	1	4	1	48.4656	4.99725	23.4	105	0.8	113	1.1	2.723	1.6	4	3.1	12.4	3.9	14.5	140	15	37.6	57.1	195	3.2	4.6	1.2032	1.8272	1	1	0	1.51862	162.068	1.331	296.13	1701527	1701616	1701545	1701594	1276968					96	186	0	0
0	1.7222	1	1	3	4	5	65.8441	3.4	26.8	105	0.8	133	1.2	5.82302	1.8	3.5	4.1	12.9	4.59	12.4	141	12	29.3	62.3	248	9.5	4.9	2.7835	5.9185	2	2	2	2.12628	89.0965	1.65252	527.317	1551722	1551902	1551722	1551764	974928	1597344		1597344		65	129	0	0
1	4.2434	1	1	1	4	3	76.3663	2.84166	24.3	107	0.8	141	1.4	1.1	2	4.2	4.8	14.7	4.99	13.4	139	12	14.1	82.7	199	10.5	2.9	1.4805	8.6835	1	1	3	5.86525	134.414	4.78034	1167.18	1941713	1941810	1941713	1941815	1272744	1941792	1941792		1941810	204.514	116.425	0	0
0	2.6719	1	1	1	1	3	90	3.1	32.4	98	5.6	253	2.1	3.07613	2.7	5.2	5.5	21.6	4.11	14.1	132	64	2.4	95.9	273	18	1.1	0.432	17.262	8	3	2	39.9583	631.944	23.3902	10908.6	1376931	1377257	1376931	1376995	-1252824	1377312		1377312		181.488	103.811	0	0
0	0.6537	0	2	2	3	3	45.1146	3.2	21.6	105	4.3	145	1.4	0.6	2	3.5	4.2	14.3	1.36	15.1	138	81	20.6	76.1	230	23.6	2.9	4.8616	17.9596	3	2	2	3.69417	47.3095	3.1841	849.66	1403780	1405286	1404528	1404543	1008576					252.773	138.33	0	0
0	8.584	1	1	2	3	3	90	3.4	21.8	114	0.9	133	1.2	0.9	2.3	5.3	3.9	13.4	4.05	13.5	150	46	2	90	173	7.6	7	0.152	6.84	4	2	3	45	1138.16	9	7785	1963854	1964244	1963854	1964060	-665904	1964616		1964616		-90.161	208.673	0	0
1	2.3793	1	1	1	4	5	86.799	2.6	26.4	105	0.7	127	1.3	2.3	1.9	3.7	4.9	13.9	4.04	12.1	141	10	6.3	87.6	114	4.9	4.9	0.3087	4.2924	7	2	4	13.9048	369.291	7.06452	1585.14	1300671	1300980	1300940	1300997	540312	1300968	1300968	1300968	1300980	66	148	1	0
0	1.026	1	2	2	4	3	56.0087	3.1	31.7	98	5	555	1.3	3.91962	1.6	4.2	5	13.9	3.82	16.6	130	44	13	82.3	428	8.7	2.9	1.131	7.1601	7	2	2	6.33077	378.426	4.64972	2709.57	1576451	1576673	1576528	1576552	1082352	1607136	1607136	1607136		21.3553	242.141	0	0
0	1.2263	0	1	2	3	5	71.3906	4.1	27.1	102	0.8	151	1.1	0.714536	2.1	4	4	12.2	4.14	14.1	141	18	28.7	63.8	345	7.3	4.6	2.0951	4.6574	1	1	2	2.223	164.67	1.76243	766.934	1251062	1251139	1251062	1251092	625680					97	142	0	0
1	4.9084	1	2	1	1	3	80.7207	3.07438	23.2	107	1.2	168	1.2	1.4	2.2	3.1	4.5	13.3	4.09	18.2	143	21	19.9	72.4	314	9.4	5.7	1.8706	6.8056	1	1	2	3.63819	167.861	2.62319	1142.39	1933417	1933717	1933417	1933535	1226304	1933704	1933704	1933704	1933717	98	153	0	0
0	5.375	1	2	3	1	3	70.6164	3.5	28.2	99	0.6	203	1.4	1.6	1.8	3.7	4	14.2	4.23	13.2	136	18	8.5	87.2	243	8.8	3.8	0.748	7.6736	4	2	4	10.2588	324.866	6.8125	2492.89	1904304	1904704	1904453	1904582	1285704	1954536		1954536		333.051	90.4984	0	0
0	10.4686	1	1	1	4	3	90	3.3	30.3	104	1.3	110	2.4	1.2	1.9	2.9	4	24.3	4.1	14.3	140	22	6	91.6	239	8.5	2.2	0.51	7.786	2	2	4	15.2667	468.627	10.9048	3648.73	1887844	1888164	1887914	1888165	-741912	1930392		1930392		117	193	0	0
1	15.8218	1	2	1	1	3	84.2398	2.8	34.1	104	3.5	117	1.5	2.3	1.8	5	5.5	14.7	3.49	14.4	135	75	7.5	87	199	14.4	5	1.08	12.528	10	2	4	11.6	184.259	6.69231	2308.4	1601605	1602076	1601605	1601984	863664	1602072	1602072	1602072	1602076	78.9326	123.474	0	0
0	1.4826	1	1	1	4	2	87.0707	4	25.2	100	0.9	114	1.2	2.0225	1.6	2.8	3.2	13.1	4.55	12.2	139	23	27.6	64.5	177	6.1	5.8	1.6836	3.9345	1	1	1	2.33696	105.132	1.8169	413.641	1922299	1922436	1922327	1922362	1159560	1945056	1945056	1945056		357.039	148.072	0	0
0	2.0803	0	2	1	1	5	71.6894	3.5	24.8	108	0.7	85	1.1	1.4	2	3	3.9	12.9	3.98	13.4	142	22	34.5	59.1	197	7.5	4.9	2.5875	4.4325	4	2	2	1.71304	76.1353	1.44499	337.469	1431255	1431378	1431259	1431309	803256					44	82	1	0
0	0.8002	0	2	1	2	5	58.6078	3.1	34.8	104	2.8	150	4.3	1.4	1.3	3.9	5.2	38.7	4.18	13.7	137	47	13.2	80.9	311	10.6	4.8	1.3992	8.5754	5	2	4	6.12879	222.27	4.2356	1906.05	1877132	1877200	1877132	1877151	1363728					69	183	1	0
0	11.1785	0	2	1	4	5	70.2409	3.3	28.7	100	0.8	204	1.1	1.6	1.8	3.2	3.5	12.6	4.42	13.5	135	10	23.2	72.2	149	7.5	3	1.74	5.415	1	2	1	3.11207	85.6322	2.59712	463.698	1512982	1513333	1513000	1513268	897672					224.388	134.731	0	0
1	3.0594	1	1	1	4	1	82.938	3.78127	26.1	105	1.1	143	1.1	2.61332	2.1	3.3	5.3	12.6	4.14	13.6	143	30	10.2	87.6	222	12.8	1.5	1.3056	11.2128	5	2	3	8.58824	170.037	7.06452	1906.59	1915497	1915566	1915497	1915570	1188960	1915560	1915560	1915560	1915566	106	154	0	0
0	5.0239	0	1	2	4	3	81.892	4.1	22.6	112	1.6	106	1.1	2	1.8	2.8	3.8	13.1	4.5	15.2	144	25	10	78	247	8.8	1	0.88	6.864	2	3	3	7.8	280.682	3.54546	1926.6	1991678	1991826	1991681	1991802	1274304					101	135	0	0
0	3.1938	1	2	3	2	1	90	3	28.9	101	1	88	1.1	1.63298	1.7	2.8	4.2	12.8	4.73	15.3	138	21	27.8	64.1	170	9.1	5.7	2.5298	5.8331	2	2	2	2.30575	67.199	1.78551	391.978	1552241	1552433	1552244	1552321	-1077528	1553016	1553016	1553016		238.123	174.42	0	0
1	2.7234	1	2	1	1	3	63.0325	3.5	20.6	106	1.6	121	1	0.5	1.5	3.6	3.6	12.5	3.37	14.4	141	18	8	88	266	20.5	0	1.64	18.04	2	2	4	11	162.195	7.33334	2926	1508445	1508509	1508445	1508511	956280	1508496	1508496	1508496	1508509	336.281	149.281	1	0
0	0.9933	0	1	1	1	5	52.5502	3.73009	25.4	103	0.7	105	0.9	5.36547	2.1	3.2	4	11.9	4.8	12.5	141	19	34.3	55.4	196	7.8	6.8	2.6754	4.3212	3	2	2	1.61516	73.2601	1.24215	316.571	2008580	2008719	2008580	2008604	1548240					118	160	0	0
0	1.8069	0	1	1	2	5	52.7199	2.83691	27.8	109	0.8	86	1	0.739744	2	3.5	3.9	12	4.23	12.7	143	18	25.9	66.9	299	9.3	5.3	2.4087	6.2217	3	1	0	2.58301	124.133	2.02115	772.32	1545858	1546025	1545858	1545901	1084032					78	167	0	0
0	5.5795	0	1	1	4	3	59.986	3.3	65.2	104	0.9	201	1.2	2	1.9	3.9	3.5	13.1	4.63	13.7	129	15	7.2	88.3	266	15.2	4.3	1.0944	13.4216	2	1	4	12.2639	243.055	7.54701	3262.19	1620645	1620781	1620647	1620781	1095168					211	246	1	0
1	20.4675	1	1	2	3	3	79.2102	2.9	23	116	0.8	157	1	2.9	1.2	2.6	4.1	12.2	3.92	12.1	141	16	10	65	278	12.6	10	1.26	8.19	1	2	3	6.5	220.635	1.85714	1807	1627337	1627824	1627337	1627828	933456	1627824	1627824		1627824	308.396	203.915	0	0
0	2.1569	1	2	1	4	3	90	4.95228	25.4	102	1	98	1	-0.383225	2	3.3	7.4	11.9	4.51	12.9	137	25	36.3	53.4	132	7.1	8.2	2.5773	3.7914	2	0	0	1.47107	51.2164	1.14592	194.182	1586345	1586561	1586345	1586397	-1043424	1641720		1641720		497.712	132.179	0	0
1	1.7763	1	1	1	3	2	20.5028	3.26501	33.6	113	0.7	95	1	3.18598	1.6	1	4.4	12.5	3.91	12.5	142	8	14.5	82.9	232	16.6	2	2.407	13.7614	5	2	3	5.71724	96.3855	4.84795	1326.4	1312237	1312264	1312237	1312280	1132632	1312248	1312248		1312264	-129.676	184.926	0	0
0	23.7775	0	1	1	1	5	32.1556	4.3	23.6	106	0.6	127	1.2	0.5	2	2.6	3.7	13.4	4.65	12.4	139	11	7.9	89.8	220	17.5	2.2	1.3825	15.715	1	0	3	11.3671	159.132	8.80392	2500.76	1990507	1991077	1990507	1991078	1708824					60	112	0	0
0	1.2466	1	2	2	3	1	84.9402	4.11878	24.9	105	1.2	122	1.2	2.53432	2.1	2.8	5.3	13.2	3.33	13.3	139	27	15.8	77.4	208	5.2	5	0.8216	4.0248	1	1	3	4.89874	253.165	3.42478	1018.94	1775061	1775248	1769937	1769967	1025856	1777248		1777248		75	159	1	0
0	1.6158	1	2	2	1	3	83.0405	3.39832	25.5	100	2.8	163	1.1	2.23487	2.8	2.7	4.2	12.9	3.13	16.3	141	82	16.5	77.3	196	14.8	4.4	2.442	11.4404	4	1	2	4.68485	80.2621	3.40529	918.23	1317861	1318313	1310757	1310795	573096	1322832		1322832		225.411	189.041	0	0
0	5.9097	0	1	1	4	5	46.1886	3.8	19.2	105	0.5	168	1.1	6.9	1.2	3.9	3.6	12.9	2.9	17.7	137	5	7.2	90	326	11.4	2.4	0.8208	10.26	1	2	4	12.5	397.173	9	4075	1643396	1643849	1643396	1643538	1238784					36.8376	130.223	0	0
0	4.9868	1	2	1	4	5	65.3892	3.7	77	104	0.9	143	1.3	2	1.8	3.5	3.5	13.8	4.49	13.7	140	20	15.4	78.8	165	9.7	4.8	1.4938	7.6436	4	1	2	5.11688	110.457	3.71698	844.286	1473950	1474381	1473951	1474070	882432	1530240		1530240		91.3572	164.367	1	0
0	2.6842	1	2	1	2	3	79.7801	3	41.2	94	1	107	2.9	1.2	2	3.8	4.5	28.2	4.41	13.7	133	26	14.7	75.4	308	12.8	6.5	1.8816	9.6512	3	2	2	5.12925	163.69	3.06504	1579.81	1981914	1982102	1981917	1981981	1283040	1995192	1995192	1995192		132	202	1	0
0	4.9001	1	1	3	4	3	82.337	4.1	24.3	89	0.7	112	1.1	3.34074	2	2.5	3.8	12.7	4.49	13.8	123	9	3.6	94.1	302	6.4	2	0.2304	6.0224	4	2	2	26.1389	1310.76	15.9491	7893.94	1680288	1680495	1680288	1680406	959016	1680864		1680864		76	180	0	0
0	0.952	1	1	3	4	5	76.9532	4.87604	26.1	103	1	129	1.1	3.18316	1.8	4.4	4.7	12.5	4.19	12.4	140	23	18.5	73.6	223	9.5	5.8	1.7575	6.992	0	1	0	3.97838	126.885	2.78788	887.178	1399102	1399192	1399102	1399125	724992	1486008	1486008			73	182	0	0
0	2.5929	0	1	1	1	3	52.2112	4.09299	30.4	105	0.5	122	1	1.3	1.7	2.8	4	12.5	3.36	13.3	140	12	20	65	357	12.7	5	2.54	8.255	3	1	3	3.25	140.551	1.85714	1160.25	2043218	2043402	2043218	2043280	1585848					171.6	141.301	0	0
0	11.9185	1	2	2	3	3	72.2706	2.6	41.6	94	4.7	176	1.6	5.4	1.8	8.2	4.5	15.9	2.61	17.8	133	84	9	80	40	9.9	5	0.891	7.92	13	2	3	8.88889	44.8934	4	355.556	2107694	2108268	2102994	2103280	1469904	2127240		2127240		98	105	0	0
0	1.535	1	2	1	2	1	53.5309	2.8	30.6	98	1.1	145	0.9	2.2	1.7	3.3	4.4	11.1	5.25	13.5	136	32	3	92.6	126	5.7	4.2	0.171	5.2782	8	3	4	30.8667	736.842	12.5135	3889.2	2156194	2156298	2156194	2156231	1612224	2157864	2157864	2157864		112	130.501	1	0
0	21.1767	1	1	1	4	3	90	1.8	24.3	127	1.2	427	1.3	3	1.9	3.5	4.1	14.4	4.2	14.2	167	53	7	57	251	11.5	4	0.805	6.555	8	3	3	8.14286	311.801	1.32558	2043.86	2095575	2096078	2095575	2096083	-534192	2097480		2097480		-237.888	180.961	0	0
0	35.882	1	2	1	4	3	72.7282	2.3	26.3	112	1.5	80	1.2	2.4	1.5	3.1	2.9	13.5	3.03	15.1	147	35	6.6	91.4	43	15.7	1.6	1.0362	14.3498	1	2	2	13.8485	41.4978	10.6279	595.485	1922250	1923109	1922250	1923111	1284336	1927920		1927920		169.45	184.847	0	0
0	5.0772	1	1	1	1	3	58.0679	2.7	25.4	105	1.2	167	1	1.9	1.4	4.6	4.7	12.3	5.11	14.1	143	24	6.6	90	466	39.5	1.8	2.607	35.55	5	2	3	13.6364	178.75	9	6354.55	1736107	1737449	1737327	1737449	1227432	1746048		1746048		68.6339	153.4	0	0
1	5.3521	1	1	1	2	5	90	3.28286	22.2	105	1.7	156	1.1	1.8	2	3.6	6.2	12.4	4.11	16.8	139	43	22	71.8	183	6.7	3.8	1.474	4.8106	4	2	1	3.26364	124.152	2.5461	597.245	1233261	1233372	1233262	1233390	-1396512	1233360	1233360	1233360	1233372	142	210	1	0
1	3.1611	1	1	3	1	5	57.7313	3.13993	22.8	103	0.7	125	1	1	1.7	2.8	3.8	12.2	4.51	11.8	137	13	15.3	80.3	160	4.7	2	0.7191	3.7741	1	2	3	5.24837	222.5	4.07614	839.739	1297990	1298100	1298038	1298113	792264	1298088	1298088	1298088	1298100	56	168	0	0
0	0.8111	1	1	1	2	5	90	3.2	44.8	115	1.1	236	1.3	-0.964994	2	2.7	4.3	13.9	4.54	14.2	143	29	17.7	75.3	291	8.2	3.1	1.4514	6.1746	3	2	3	4.25424	200.496	3.04858	1237.98	1844012	1844173	1844012	1844032	-798264	1844376	1844376	1844376		118	110	1	0
0	2.88	1	2	3	1	3	58.8817	2.5	28.1	96	0.8	135	1.4	2.8	2.1	2.4	3.7	14.8	4.25	13.8	135	12	4	93.3	138	12.9	2.1	0.516	12.0357	6	2	4	23.325	267.442	13.9254	3218.85	1727924	1728927	1727924	1727993	1212120	1749360		1749360		186	73	1	1
0	2.8443	1	1	3	1	3	75.5476	3.76737	23.6	104	0.9	103	1.1	3.007	2.1	3.9	5.1	12.8	4.69	12.1	141	25	35.8	53.7	223	8.3	7.3	2.9714	4.4571	1	1	2	1.5	75.0488	1.15983	334.5	1311525	1311707	1311525	1311594	649728	1378176		1378176		252.09	149.863	0	0
0	0.6465	0	2	3	4	3	46.208	5	25.5	101	0.8	100	1.1	2.48792	1.9	3.2	3.9	12.9	5.18	12.6	139	15	18	75.8	260	14.1	5.1	2.538	10.6878	2	1	2	4.21111	102.443	3.13223	1094.89	1889374	1889509	1889374	1889389	1484592					276.164	177.305	0	0
0	7.0397	1	1	1	1	5	71.4346	3.6	31.6	105	0.9	148	1.3	1.2	1.7	3.1	6.3	14.7	4.86	13.5	138	16	20.1	75	275	11.8	4.1	2.3718	8.85	1	2	2	3.73134	115.946	3	1026.12	1607103	1607511	1607103	1607272	981336	1611024		1611024		-92.9036	251.922	0	0
1	0.8982	1	1	1	1	3	79.7995	2.2	32.4	108	0.9	158	1.4	1.60539	1.6	5	5	14.6	4.49	15	138	23	2	85	237	12.1607	3	0.243214	10.3366	7	1	2	42.5	974.451	5.66667	10072.5	1600508	1600524	1600508	1600529	901464	1600512	1600512	1600512	1600524	40.983	200.055	0	0
1	4.143	1	2	1	3	1	77.2382	3	31.8	99	1.1	112	1.4	7.9	2.2	3.7	3.9	15.8	3.36	13.7	137	22	16.7	80.1	161	10.1	2.7	1.6867	8.0901	14	2	4	4.79641	95.4527	4.02513	772.222	2064839	2064984	2064888	2064987	1388232	2064984	2064984	2064984	2064984	312.498	214.563	1	1
0	7.0514	1	2	1	4	5	79.1389	3.7	32.7	105	1.1	88	1.6	1.2	2.1	2.9	4.6	15.3	4.09	14.1	142	12	20.1	67	248	5.7	7.6	1.1457	3.819	4	3	2	3.33333	216.462	2.0303	826.667	1585097	1585862	1585243	1585412	891840	1594704		1594704		373.495	190.041	0	0
0	1.214	0	1	3	4	5	75.3503	3.7	25.3	103	0.9	106	1	1.3	2	2.9	3.9	12.2	5.19	13.4	142	21	12.2	84.3	159	11.5	2.9	1.403	9.6945	3	2	2	6.90984	113.329	5.36943	1098.66	1510149	1510336	1510164	1510193	850080					64	197	0	0
0	1.7958	1	1	1	2	3	83.9669	3.3	34.9	103	15.9	108	1.2	1.8	1.8	10.8	4.3	13.6	2.72	16	138	142	6	86	166	13.7	0	0.822	11.782	7	2	3	14.3333	201.946	6.14286	2379.33	1750444	1750680	1740862	1740905	1005312	1750680	1750680	1750680	1750680	164	106	0	0
1	3.7983	1	1	1	4	3	87.819	2.8	25.1	102	1.2	105	1.1	0.6	2.1	5.4	5.3	12.8	3.31	14.7	137	36	32.5	60.3	348	9.6	4.8	3.12	5.7888	3	2	2	1.85539	111.538	1.51889	645.674	2111806	2112087	2111806	2111897	1342512	2112072	2112072	2112072	2112087	-5.44083	117.93	0	0
0	1.1884	1	2	3	1	5	64.8148	4.2	31	96	1.8	182	1.38	1.42557	1.9	4	8.1	15.06	3.93	13.7	129	38	16.4	74.5	301	12.2	7.1	2.0008	9.089	3	2	3	4.54268	150.44	2.92157	1367.35	1587442	1587616	1614328	1614356	1019664	1615080		1615080		159	155	1	0
0	7.6557	1	2	1	4	3	46.9035	2.9	22.7	107	0.8	157	1.1	1.9	1.7	2.2	4.5	13	3.94	14.7	140	18	6.9	90.5	239	16.3	2	1.1247	14.7515	9	3	3	13.1159	212.501	9.52632	3134.71	1475491	1475658	1483293	1483477	1025616	1483464	1483464			293.759	126.75	0	0
0	10.0056	1	2	3	4	3	75.4185	2.5	35.5	95	0.8	123	1.3	1.1	1.4	2.4	2.7	13.4	4.24	14.5	137	9	6.1	87.1	243	19.3	6	1.1773	16.8103	6	2	3	14.2787	206.405	6.75194	3469.72	1258962	1259363	1258962	1259202	598296	1265232		1265232		66	189	0	1
0	6.2167	0	1	3	4	3	71.1056	4.3	35.1	93	1.2	131	1.2	1.5351	2.4	4	5.1	13.2	5.36	13.4	128	22	11.2	81.6	271	13.2	4.5	1.4784	10.7712	2	0	4	7.28571	183.306	4.43478	1974.43	1540477	1540739	1540478	1540627	917592					114	174	0	0
0	0.8135	0	1	1	4	3	44.1612	2.8752	24.4	101	0.5	134	1	2.9851	1.96	3.5712	3.9	12	4.4	12	138	15	17.2	70.6	329	10.2	8.1	1.7544	7.2012	2	2	1	4.10465	187.529	2.40136	1350.43	1302668	1302808	1302670	1302689	915816					109	130	0	0
0	1.967	1	1	1	3	5	53.9258	3.9	28.9	101	0.6	79	1.1	1.8	1.8	4.6	3.6	13.2	4.76	14.6	141	8	29.6	61.7	223	7.4	6.3	2.1904	4.5658	4	2	3	2.08446	101.808	1.61097	464.834	1238998	1239278	1239501	1239548	766608	1239528	1239528	1239528		96.651	107	1	0
0	1.2161	0	2	3	4	3	63.2321	3.7	81.1	98	1	187	1.1	2.69223	2.1	3.3	4.6	12.6	4.28	12.3	137	13	15.6	81.3	297	13.7	2.5	2.1372	11.1381	2	1	3	5.21154	138.967	4.3476	1547.83	1862729	1863112	1862729	1862759	1308816					159	169	0	0
0	3.3782	0	1	2	1	5	72.7645	4	113.8	92	1.5	159	1.38	3.8	2.1	4.1	3.2	150	5.16	20.5	138	47	13	83	338	26.1	4	3.393	21.663	1	1	3	6.38462	99.6169	4.88235	2158	1902088	1902592	1902088	1902169	1258704					40.0835	197.79	0	0
0	6.7965	1	1	1	2	5	84.7088	3.6	37.2	103	0.9	119	3.1	1.4	1.6	4.6	4.6	21.7	3.99	15.9	141	24	13.1	83.3	253	13.8	3	1.8078	11.4954	2	1	3	6.35878	139.949	4.98803	1608.77	1466509	1466597	1435937	1436100	693864	1466592	1466592	1466592	1466597	99.5826	194.204	0	0
0	0.0665	1	1	2	3	3	41.7777	2.79848	25.8	99	0.9	95	1.4	0.235161	1.7	2.5	4.2	14.5	5.92	18	132	12	33.1	58.3	255	6.2	6.8	2.0522	3.6146	0	0	1	1.76133	124.257	1.39808	449.139	2030694	2030700	2013574	2013576	1608768	2030688	2030688	2030688	2030700	77	151	0	0
0	0.9058	0	2	1	2	5	66.0896	4.07651	22.4	102	1.1	113	1	2.4	1.9	3.6	4.2	12.1	5.3	12.8	139	16	10.6	86.7	235	14.5	2.2	1.537	12.5715	2	1	3	8.17925	152.895	6.5188	1922.12	1283849	1283964	1283851	1283873	704904					40	112	0	0
1	5.2847	1	1	1	2	2	90	2.3458	33	108	1.6	104	1.1	2.8	3.7	4.2	4.4	12.4	3.69	13.8	141	35	10.2	82	259	9	6.9	0.918	7.38	4	2	4	8.03922	282.135	4.55556	2082.16	1726787	1726987	1726857	1726984	-902976	1726968	1726968	1726968	1726987	26.0527	120.644	0	0
1	1.009	1	2	3	2	5	82.7802	4.06183	26.6	103	1.3	93	1.2	1.60235	1.8	3	4.4	13	5.2	13.9	144	19	31.5	59	212	7.4	7.2	2.331	4.366	3	1	1	1.87302	90.9481	1.43902	397.079	1970971	1971140	1970971	1970995	1245816	1971120	1971120	1971120	1971140	107.799	183.557	0	0
0	0.924	1	2	1	4	3	79.2953	2.39625	49.7	104	1	91	7.1	0.9	1.9	2.9	4.1	30.7	4.13	13	140	20	25.3	61.7	176	6.3	5.4	1.5939	3.8871	1	1	1	2.43873	110.421	1.61097	429.217	1979443	1979846	1979444	1979466	1284816	1989216		1989216		43	114	0	0
0	1.2699	0	2	1	3	3	59.489	3.44534	25.7	104	0.8	87	1.1	0.611022	1.9	3.2	4.1	12.8	4.46	12.7	139	18	10.7	85.2	267	9.9	3.6	1.0593	8.4348	1	0	3	7.96262	252.053	5.75676	2126.02	1467132	1467278	1467132	1467162	946008					71	151	0	0
0	1.7957	0	1	1	3	3	71.693	3.7	21.5	107	0.7	146	1	1.4	1.7	3.7	4.1	12.5	3.38	14	141	15	11.1	83.8	360	11.9	4.4	1.3209	9.9722	5	2	3	7.54955	272.541	5.17284	2717.84	2002943	2003198	2002943	2002986	1374912					145	200	0	0
0	1.0232	1	2	1	2	5	83.503	2.75561	24.1	103	1.2	116	1.1	1.7	1.9	4.1	4.2	12.7	4.85	14.4	141	26	8.7	86.7	297	12.5	3.3	1.0875	10.8375	4	3	4	9.96552	273.103	6.51879	2959.76	1979054	1979149	1979054	1979078	1247568	1980816	1980816	1980816		171	213	1	0
1	1.0151	1	1	1	1	5	79.591	3.17299	23.6	107	0.8	194	1.1	3.2	2.3	2.2	4.2	12.5	4.4	13.1	144	18	8.8	86.4	223	11.3	3.5	0.9944	9.7632	1	1	3	9.81818	224.256	6.35294	2189.45	1318721	1318745	1318721	1318746	621504	1318728	1318728	1318824	1318745	-20.6076	168.314	0	0
0	3.0389	1	2	2	3	2	73.5017	3.6	26.6	102	2.3	370	1.1	1.6	1.9	3.4	3.3	12.7	4.09	14.7	140	37	12.9	79.2	217	6.2	4.7	0.7998	4.9104	9	3	4	6.13953	271.318	3.80769	1332.28	1818066	1818326	1763842	1763915	1119840	1822488	1822488			87	158	1	0
1	2.8543	1	1	1	4	5	80.0682	3.6	32.4	102	0.8	126	1.6	2.9	1.7	3.4	3.2	17.2	3.43	15.8	144	12	13.3	81.3	193	13.7	5	1.8221	11.1381	5	1	3	6.11278	105.922	4.3476	1179.77	1571661	1571729	1571661	1571730	870264	1571712	1571712	1571712	1571729	103	73	0	0
0	3.0519	0	2	1	4	2	59.5122	4.1	25.2	102	1.2	106	1	4.54991	1.8	3.6	3.8	12.1	5.73	13.7	140	29	26.9	62.6	245	9.3	7.7	2.5017	5.8218	6	2	2	2.32714	97.9334	1.6738	570.149	1263407	1263664	1263465	1263539	742080					-187.311	174.589	1	0
0	30.6772	0	2	1	1	5	44.8733	3.7	18.8	104	0.9	109	1.1	3.1	2	2.9	4.1	13	4.65	12.7	138	18	8.6	88.2	314	15.8	2.6	1.3588	13.9356	1	1	3	10.2558	231.086	7.47458	3220.32	1826370	1827301	1826370	1827106	1433280					107.855	150.818	0	0
1	64.9855	1	1	1	1	3	53.5995	2.7	30.4	102	0.7	450	2.7	1.6	1.7	2.1	4.2	20.6	1.23	24.9	132	17	12	2	52	55.3	1	6.636	1.106	9	1	4	0.166667	7.83605	0.0204082	8.66667	1953596	1955151	1953596	1955155	1484064	1955136	1955136	1955136	1955151	91	193.29	0	0
0	16.6764	1	1	3	2	3	86.4079	2.2	25.4	105	1	99	1	0.8	1.9	3.3	4	12	4.73	13.5	142	18	25.3	66.2	318	10.7	5.4	2.7071	7.0834	3	1	2	2.6166	117.469	1.95858	832.079	1735509	1735909	1735509	1735909	978576	1737144		1737144		104.09	112.531	0	0
0	0.9787	1	1	1	4	5	85.9033	5.47439	27	107	1	105	1.2	0.307543	2.1	4.1	3.9	13.7	3.87	17	144	23	26.8	62.7	259	6.3	6.8	1.6884	3.9501	1	0	2	2.33955	153.4	1.68097	605.944	1243409	1243499	1243409	1243432	490896	1269744		1269744		71	158	0	0
0	2.8706	0	2	1	2	5	73.546	4.1	31	102	0.9	184	1.5	14.6	2.5	4.1	4.2	15.6	5.09	13.2	136	18	4.7	94	226	16.5	0.9	0.7755	15.51	2	1	2	20	291.425	15.6667	4520	1345009	1345168	1345009	1345078	696000					76	105	1	0
0	33.8456	1	1	2	4	1	35.4325	3.4	23.1	99	12.6	170	0.9	3.41012	2.3	6.4	4.9	11.9	3.82	13.7	139	49	26.7	62.5	331	7.2	4.3	1.9224	4.5	9	3	3	2.34082	172.181	1.66667	774.813	1380977	1381310	1370876	1371689	1036944	1382184	1382184	1382184		223.037	232.28	0	0
1	16.9708	1	2	1	4	3	90	3.8	28.4	106	1.7	103	1.2	3.7	2.1	3.3	4.2	13.6	3.27	15.4	144	38	16.1	79.2	137	12.7	3.4	2.0447	10.0584	7	1	3	4.91925	67.0025	3.80769	673.938	1878002	1878409	1878006	1878414	-751752	1878408	1878408	1878408	1878409	84	94	0	0
0	9.276	1	2	3	4	3	73.9824	3.1	31.3	104	1.1	173	6.2	2.3	2.1	4.2	5.1	30.7	5.12	14.6	143	32	5	81	311	16.6	10	0.83	13.446	2	2	4	16.2	374.699	4.26316	5038.2	1765142	1765669	1765145	1765367	1117056	1778664		1778664		131.281	123.788	0	0
0	3.8705	1	1	1	4	1	67.1063	2.65699	26.9	97	2.5	196	1.5	1.3	1.5	2.1	3.9	16.1	2.93	17	139	21	6.8	88.5	228	21.6	3.9	1.4688	19.116	8	2	1	13.0147	155.229	7.69565	2967.35	2142180	2142374	2139137	2139230	1509456	2144544	2144544			113.562	174.669	1	0
0	4.4884	0	2	3	4	5	52.9396	3.4	29.9	101	1.1	219	1	1.2	1.7	4.1	4.4	11.6	4.43	14.2	140	22	10	86	240	11	2.3	1.1	9.46	1	2	3	8.6	218.182	6.14286	2064	1630127	1630476	1630127	1630235	1166376					66	117	0	0
0	6.9924	1	2	1	4	1	62.7637	3.6	23.9	89	1.4	657	1.1	2.12114	2.1	5	5.2	12.5	4.9	14	129	36	16.5	79.2	355	11.9	3.9	1.9635	9.4248	1	1	3	4.8	180.8	3.80769	1704	2019954	2020289	2019954	2020122	1470144	2028720	2028720	2028720		85	175	1	0
0	1.0052	1	1	1	2	5	90	3.93258	28.2	105	0.5	111	1.2	-1.13253	2	4.3	4.5	13.3	3.27	18.8	140	27	13.5	76.9	409	12.6	7.2	1.701	9.6894	3	2	3	5.6963	240.447	3.329	2329.78	1795465	1795570	1795465	1795489	-834288	1810536		1810536		69	100	1	0
1	1.6097	1	1	1	4	2	88.7125	4.3	26.9	104	1.9	103	1	2.45269	2.4	5.7	4.1	12.1	4.47	13.9	145	58	23.7	67.4	291	17.6	5.3	4.1712	11.8624	6	3	3	2.84388	69.7641	2.06749	827.57	1980866	1981401	1980866	1980905	1203744	1981392	1981392	1981392	1981401	273.519	179.407	1	0
0	4.6035	0	1	3	3	3	64.8001	2.3	22.1	104	0.7	118	1.3	3.28168	1.5	3.3	3.5	13.5	4.41	12.6	140	7	5	91	232	11.2	3	0.56	10.192	3	0	2	18.2	414.286	10.1111	4222.4	1527001	1527396	1527001	1527112	959352					411.628	205.261	0	0
0	6.5731	1	1	1	1	3	90	2.2	23.5	103	1	255	1.1	2.6	1.9	3.4	5.5	13.2	2.12	14.1	136	29	42.9	54.4	380	7	1.7	3.003	3.808	1	1	3	1.26806	126.54	1.19298	481.865	1297732	1298245	1297732	1297890	-1332024	1327680		1327680		56	185.301	1	0
0	10.1838	1	1	3	1	3	82.383	3.2	20.3	101	1.6	163	1.3	1.6	3.2	6.3	4.5	13.9	5.94	13.4	144	54	5.8	90.9	158	19.6	3.1	1.1368	17.8164	5	2	4	15.6724	138.987	9.98902	2476.24	1916155	1916484	1916155	1916400	1194480	1916520		1916520		-14.7	162.962	0	0
0	1.9611	0	2	1	4	2	71.3029	4.2	36	104	1	101	1	0.102096	2.2	3.1	4.5	12.4	4.88	12.9	138	21	8.4	87.5	241	13.7	2.9	1.1508	11.9875	4	2	4	10.4167	209.419	7	2510.42	1782109	1782734	1782159	1782206	1157496					-298.897	166.421	1	0
0	4.9048	1	1	1	4	5	78.8348	3.8	43.6	103	0.9	194	3.5	2.76341	1.8	3.2	4.4	23.6	3.78	15.3	139	21	13.4	80.3	286	9.4	3	1.2596	7.5482	1	2	1	5.99254	227.056	4.07614	1713.87	2033040	2033439	2032721	2032839	1342128	2067408	2067408	2067408		-7.50901	226.328	0	0
0	6.0257	1	2	1	2	2	73.6321	3.1	28.5	98	0.9	247	1.1	1.4359	1.7	3.1	3.9	12.6	4.8	13.1	139	15	17.4	76.2	282	10.6	4.5	1.8444	8.0772	5	3	3	4.37931	152.895	3.20168	1234.96	2058689	2059168	2058712	2058856	1413672	2059512		2059512		181	161	0	0
0	30.9394	0	2	3	1	3	62.7885	4.2	23.5	101	1	269	1.3	3	1.8	4.7	4	14.4	3.96	15.2	139	19	8.7	88.7	412	12.9	2.1	1.1223	11.4423	0	1	3	10.1954	367.103	7.84956	4200.51	1245163	1246289	1245163	1245906	695136					105.23	205.322	0	0
0	5.4403	0	2	3	1	1	90	2.78791	90.2	104	1.1	77	1.2	-0.13519	2.2	3.2	4	13.7	4.09	13.9	139	30	15.3	79	212	13.8	4.4	2.1114	10.902	1	1	3	5.1634	100.407	3.7619	1094.64	1249384	1249530	1249384	1249515	-1380384					143	169	1	0
1	0.5629	1	1	1	2	5	90	3.23364	29.3	99	0.9	98	1.2	11.4	1.96	9.3	4.7	13.6	4.41	14.2	135	23	19	68.1	434	13.2	4.5	2.508	8.9892	8	3	3	3.58421	173.046	2.1348	1555.55	1268678	1268688	1268678	1268692	-1361088	1268688	1268688	1268688	1268688	-35.1507	175.583	0	0
0	2.6646	1	1	1	2	5	90	4	21.1	85	1.1	135	1.1	2	2.4	2.9	2.8	12.8	4.63	13.8	135	44	11.1	79.4	320	7.5	9.3	0.8325	5.955	3	2	3	7.15315	384.384	3.85437	2289.01	1381779	1382247	1411798	1411862	-1247976	1411848	1411848	1411848		156	190.526	0	0
0	3.8153	0	2	1	3	3	63.3447	3	20.8	104	0.7	135	1.1	2.13086	1.8	2.2	3.8	12.5	4.83	13.9	141	16	12.8	81.3	246	12.4	2.7	1.5872	10.0812	3	2	4	6.35156	154.99	4.34759	1562.48	1989764	1990092	1989764	1989856	1434864					396.732	246.844	0	0
0	19.4858	1	2	3	1	2	68.909	3.3	76	101	2.1	228	1.3	1.1	2.3	4.1	3.6	14.6	4.13	15.3	136	72	4	90.8	393	12.2	4.9	0.488	11.0776	9	2	3	22.7	805.328	9.86957	8921.1	1527547	1528312	1527707	1528175	923904	1571688		1571688		139	110	1	0
0	3.6782	0	2	3	4	5	45.0081	4.42254	47.4	110	0.8	120	1.1	0.550258	2.2	4	4.4	13.4	4.18	11.9	148	16	10	62	258	7.7	10	0.77	4.774	2	2	1	6.2	335.065	1.63158	1599.6	1663559	1663934	1663559	1663647	1269288					118	147	0	0
0	2.8386	0	1	1	3	3	64.9039	3.9	25.2	105	0.8	102	1.1	-0.657918	2.2	3.8	3.7	13	3.95	13	142	10	10.8	84	290	9.5	4.4	1.026	7.98	0	1	2	7.77778	282.651	5.25	2255.55	1690966	1691124	1691010	1691078	1122408					93	170	1	0
0	1.2243	1	1	1	1	2	77.0049	2.71397	78.6	107	0.7	66	1.2	0.8	1.7	4.7	4.2	13.2	3.97	15.4	143	17	14.3	78.8	112	4.9	4.9	0.7007	3.8612	6	2	2	5.51049	159.84	3.71698	617.175	1864915	1865083	1864979	1865008	1190352	1904784	1904784	1904784		85.4436	197.768	1	0
0	2.985	1	1	1	4	3	78.0317	3.11091	24.7	103	0.9	168	1.1	1.5	1.8	3.8	4.6	12.9	5.51	13.8	144	22	6.7	89.6	362	15.9	3.3	1.0653	14.2464	4	1	4	13.3731	339.81	8.61538	4841.07	1761302	1761660	1761377	1761449	1077744	1800648		1800648		120	145	0	0
0	2.0111	1	2	3	4	3	73.3734	2.8	42.8	111	1.2	162	1.4	2.4	1.7	4.4	4.6	14.8	4.31	13.7	141	20	13.5	79.2	168	10.1	6.9	1.3635	7.9992	9	3	3	5.86667	123.212	3.80769	985.6	1780135	1780357	1801746	1801794	1137384	1801968	1801968	1801968		314.151	115.98	1	0
1	4.3549	1	1	1	1	1	69.8265	2.23211	24.5	101	0.8	113	1.4	3.46409	1.8	3.2	5.6	14.3	4.3	12.1	136	16	19.2	67.7	125	10.6	8.9	2.0352	7.1762	4	2	2	3.52604	61.419	2.09598	440.755	1376824	1377018	1376824	1376929	765144	1377000	1377000	1377024	1377018	195.078	106.665	0	0
1	6.1275	1	1	1	4	5	90	2.4	21.5	99	1.1	129	1.2	1.6	1.8	3.3	4.4	13.3	3.66	15.7	139	39	12.3	82.4	412	15.2	4.7	1.8696	12.5248	1	1	3	6.69919	220.368	4.68182	2760.07	1897550	1897812	1897550	1897697	-732216	1897800	1897800	1897800	1897812	130	115	0	0
0	1.1868	1	1	1	2	2	90	2.47585	31.5	94	0.8	141	1	-1.44177	1.9	3.1	3.7	12.2	4.52	12.6	132	24	9.5	84.5	429	7.6	5.4	0.722	6.422	2	0	1	8.89474	594.183	5.45161	3815.84	1338846	1338951	1338849	1338877	-1290912	1386576		1386576		103	204	0	0
0	2.8016	1	1	1	4	1	73.3334	2.96159	26.6	100	1	97	1.1	1.8	1.7	3.5	4.4	12.6	5.47	14.1	140	23	8.9	86.3	232	9.3	3.4	0.8277	8.0259	7	2	3	9.69663	280.295	6.29927	2249.62	1398384	1398521	1405402	1405469	697512	1405464	1405464			120.452	120.947	1	1
0	7.6755	1	1	1	3	3	60.1558	3.7	27.9	95	9.2	82	1.2	2.03244	2.3	9.5	5.2	13.3	3.58	14.4	136	58	12.8	77.3	184	9.2	3	1.1776	7.1116	9	2	3	6.03906	156.25	3.40529	1111.19	1363293	1363460	1368670	1368854	836328	1368840	1368840	1368840		386.975	244.286	0	1
0	1.3677	0	2	1	1	3	58.6719	3.44587	21.8	102	1.1	123	1.2	1.5513	2.1	3.9	4	13.5	4.65	13.7	142	21	20.3	73.3	255	9.6	4	1.9488	7.0368	2	1	1	3.61084	130.85	2.74532	920.764	1312158	1312362	1312158	1312190	798192					233	247	0	0
1	12.186	1	2	3	4	5	66.1274	2.9	28.3	103	0.5	83	1.2	1.4	1.5	4	2.2	13.3	3.67	14.4	142	12	13	82	125	15.2	5	1.976	12.464	3	3	4	6.30769	63.2591	4.55556	788.462	1927476	1927769	1927476	1927769	1348200	1927752	1927752	1927752	1927769	202.015	212.684	0	0
0	3.4535	1	1	1	1	3	71.6683	4	23	102	1	127	1	2.8	2	3.8	4.1	12.4	4.14	13.7	140	19	17.7	71.5	229	7.1	9	1.2567	5.0765	8	2	4	4.03955	182.223	2.50877	925.057	1704766	1705238	1704989	1705072	1076952	1705968	1705968	1706136		369	77	0	0
1	5.6331	1	2	3	4	3	65.7965	3.4	23.1	101	0.6	107	1.1	0.6	1.9	3.6	4.6	13.5	4.73	15.8	141	18	6	87	259	9.7	5.8	0.582	8.439	2	2	2	14.5	445.017	6.69231	3755.5	1680689	1680920	1680789	1680924	1104312	1680912	1680912	1680912	1680920	106	103	0	0
0	6.737	1	2	3	4	5	54.1695	3.2	33.3	112	0.8	113	1.3	3.2	1.5	4.1	3.7	14.7	4.36	15.2	137	12	6.2	87.6	125	13.6	4.7	0.8432	11.9136	5	1	3	14.129	148.245	7.06452	1766.13	2115045	2115253	2115045	2115207	1640520	2164320		2164320		182	100	0	0
0	2.0298	1	2	2	4	5	79.2371	3.57489	29.3	106	1.4	106	1.1	4.21525	2	3.4	3.8	12.7	3.84	14.5	139	9	15.7	76.3	333	7.6	4.2	1.1932	5.7988	5	1	3	4.85987	279.082	3.21941	1618.34	1610797	1610969	1610797	1610846	916680	1611096	1611096	1611096		92	159	0	0
0	0.9379	0	1	1	4	5	90	3.67963	132.4	102	0.8	60	1.4	1.82392	1.8	2.9	3.8	14.8	4.15	15	139	29	12.7	82.9	363	10.9	3.9	1.3843	9.0361	2	2	2	6.52756	262.226	4.84795	2369.5	1701712	1701807	1701712	1701735	-928056					99	211	0	0
1	0.4995	1	2	1	4	1	90	3.6	25.2	106	1.9	128	1.2	1.2	2.8	4	5	13.7	3.36	14.4	142	40	15	80.6	249	11.2	3	1.68	9.0272	1	2	2	5.37333	148.214	4.15464	1337.96	1383818	1383960	1383951	1383963	-1245936	1383960	1383960	1383960	1383960	14.7869	195.47	1	0
1	11.3729	1	1	1	4	3	84.5986	3.1956	23.6	103	0.7	113	1.1	1.1	1.6	2.2	3.7	13	4.66	15.2	139	16	4.7	93.4	137	8.6	1.5	0.4042	8.0324	1	0	0	19.8723	338.941	14.1515	2722.51	1919580	1919946	1919580	1919853	1178496	1919928	1919928	1919928	1919946	71	145	0	0
0	1.3692	1	1	3	4	3	83.1872	4.1	26.9	100	1.5	179	0.9	3.4	3	6.3	8.5	11.1	4.6	15	133	31	6	62	298	17.9	7	1.074	11.098	3	1	1	10.3333	277.467	1.63158	3079.33	1502744	1502945	1502744	1502777	774024	1533072		1533072		254.971	170.229	0	0
0	2.0328	1	2	1	4	5	74.8361	3.8	26	105	0.8	116	1.1	1.2	2.2	3	4	12.5	5.27	15.2	141	21	12.5	82.9	147	11.3	3.5	1.4125	9.3677	4	2	3	6.632	104.071	4.84795	974.904	1232188	1232441	1232249	1232298	576624	1233216		1233216		292.193	156.508	0	0
0	4.2912	1	2	1	4	1	77.9793	3.84983	25	101	1	160	1.1	2.00125	2.4	3.3	3.9	13	4.04	14.3	136	20	4.9	92.9	180	10.3	1.9	0.5047	9.5687	1	0	0	18.9592	356.647	13.0845	3412.65	1639432	1639838	1610699	1610802	927552	1640832	1640832	1640832		204.687	123.809	1	0
0	7.0793	0	1	1	4	5	41.6872	2.6	89.6	118	0.8	112	1.4	3.8	1.7	3.3	3.6	15	3.98	13.9	147	14	4	76	317	29.8	1	1.192	22.648	0	1	2	19	265.94	3.16667	6023	1333212	1333237	1329907	1330076	964224					164	194	0	0
0	2.8417	0	1	1	4	3	87.8329	2.37804	35.7	94	2.4	114	4.5	1.3	2.7	5.3	5.4	41.4	3.83	13.9	137	84	10.9	83.5	308	9.2	4.2	1.0028	7.682	5	3	2	7.66055	307.14	5.06061	2359.45	1726560	1726790	1726560	1726628	957144					90	108	1	1
0	1.7867	0	2	1	4	1	57.2352	3.8	33.5	105	1.2	98	2.3	2.9	2.2	3.1	4.7	24	4.82	14.3	140	20	21.1	72	242	9	4.7	1.899	6.48	2	2	2	3.41232	127.436	2.57143	825.782	1420604	1420967	1420604	1420647	919224					199	127	0	0
0	2.4736	1	2	1	4	3	66.4816	3.1	28.7	103	0.9	152	1.2	1.1	2.2	3.5	4.2	13.5	4.43	12.7	139	14	18.9	72.9	225	7.3	5.4	1.3797	5.3217	8	3	3	3.85714	163.079	2.69004	867.857	1332406	1332463	1332406	1332465	749352	1332456	1332456	1332456	1332463	149	177	0	0
1	4.3173	1	2	1	4	3	77.2681	3.5	27.2	108	3.1	51	1.1	3.7	2.3	3.6	4.3	13.2	3.79	14	142	45	10.5	80.8	195	7.1	5.1	0.7455	5.7368	12	2	0	7.69524	261.569	4.20833	1500.57	1344309	1344423	1344325	1344429	667440	1344408	1344408	1344408	1344423	39.9355	146.366	0	0
0	2.1633	1	2	1	1	5	33.7855	3.8	29.2	105	1.2	96	1	2.71584	1.8	4.1	4.1	12.2	4.12	13.5	139	19	16.8	68	332	11.6	12.5	1.9488	7.888	3	1	2	4.04762	170.361	2.125	1343.81	1696409	1696481	1696409	1696461	1400448	1716240	1716240	1716240		150	195	0	0
0	11.9746	0	2	1	1	5	68.5061	3.6	22.4	103	0.9	243	1.1	3.1	1.7	3.2	4.5	12.9	5.04	13.8	140	17	11	75	149	19.3	9	2.123	14.475	4	2	3	6.81818	70.1837	3	1015.91	1818353	1818756	1818353	1818640	1218240					-5.64336	154.116	0	0
1	1.6083	1	2	3	3	5	48.4222	3.4	24.4	102	1	183	1.1	6.5	1.9	2.9	4.9	13	4.43	14.9	138	16	3	87	588	31.8	4	0.954	27.666	1	1	4	29	616.352	6.69231	17052	1750298	1750334	1750298	1750337	1326120	1750320	1750320	1750320	1750334	81.4839	118.007	0	0
1	1.7544	1	1	1	1	5	34.4193	3.5	22.9	96	0.7	93	1	2	1.9	5	3.5	11.5	2.87	16.3	134	18	9.4	88.1	424	5	0.5	0.47	4.405	3	3	2	9.37234	902.128	7.40336	3973.87	1455625	1455663	1455625	1455667	1154112	1455648	1455648		1455663	157	149	0	0
0	23.8752	0	2	3	4	5	46.3944	3.3	28.8	101	0.8	140	1.1	2	1.8	3.1	4.5	13.2	4.56	13.2	136	12	34.2	60.1	170	16.1	4.6	5.5062	9.6761	2	1	3	1.75731	30.8743	1.50627	298.743	1237487	1238173	1237487	1238060	831072					245	128	0	0
0	1.2799	1	1	1	1	5	90	3.3	31	98	2	103	1	1.4	2	3.6	4	11.8	3.38	15.5	138	35	13.1	79.5	303	8.3	5.3	1.0873	6.5985	3	2	3	6.0687	278.672	3.87805	1838.82	1481418	1481727	1484876	1484906	-1148352	1487328		1487328		-203.573	179.941	1	1
0	37.9132	1	1	1	3	3	66.4048	1.9	29.8	96	0.3	158	1.2	2	2.4	2.8	2.4	13.5	4.17	13.2	137	20	3.1	93.3	113	17.6	3.2	0.5456	16.4208	11	2	3	30.0968	207.111	13.9254	3400.93	1972578	1973488	1972578	1973488	1390872	1976304		1976304		181	98	0	0
0	1.8096	1	1	1	2	5	90	4.14982	23.8	102	1.2	100	1	3.4	2.2	4.6	5.3	11.3	4.23	15	137	18	27.3	62.6	195	12.5	8.5	3.4125	7.825	5	2	3	2.29304	57.1429	1.6738	447.143	1697711	1697799	1694445	1694488	-940368	1713408	1713408	1713408		77.7336	41.8008	1	0
1	3.2616	1	1	1	1	2	72.1159	4.7	69.9	114	0.6	101	1.7	0.9	2	2.6	4.3	18.2	3.02	14.3	139	11	25.5	66.2	101	13.2	5	3.366	8.7384	7	2	2	2.59608	30.0059	1.95858	262.204	1769143	1769222	1769146	1769224	1137408	1769208	1769208	1769208	1769222	381.108	198.114	1	0
0	3.4212	1	1	1	4	5	85.351	3.1	28.6	104	1	94	1.5	2	1.8	1.9	3.8	16.7	3.6	15.5	141	25	28.1	61.8	261	13.2	6.8	3.7092	8.1576	4	3	4	2.19929	70.3656	1.6178	574.014	1875843	1876503	1875843	1875925	1128168	1876536		1876536		222.528	158.681	0	0
0	10.7081	0	1	1	4	1	54.6282	3.1	34	106	1.1	365	1.3	3.8	1.6	6.7	3.3	15.1	4.92	13.2	140	12	6	72	262	19.3	3	1.158	13.896	10	3	4	12	226.252	2.57143	3144	1399207	1399622	1399207	1399464	920664					510	194	0	0
0	2.621	1	2	1	1	1	80.5177	2.6	51.1	106	0.8	109	1.3	0.541508	1.7	2.3	4	14.9	3.32	13.5	140	17	21	72.3	382	9.6	4.7	2.016	6.9408	1	2	1	3.44286	189.484	2.61011	1315.17	1609559	1609746	1609559	1609622	904224	1610136		1610136		324.124	187.801	1	0
1	31.9445	1	1	1	4	3	62.9363	1.6	47.8	119	0.6	135	1.2	4	2.2	2.8	3.9	13.2	3.58	21.5	141	18	4	88	74	2.7	8	0.108	2.376	9	2	4	22	685.185	7.33334	1628	1504698	1505573	1504810	1505577	953376	1505568	1505568	1505568	1505573	130	189.732	0	0
0	4.0831	1	2	1	3	3	71.5912	3.5	28.1	108	1	97	1.2	0.7	1.8	3	3.9	13.4	4.59	13.2	143	21	15	73.1	195	8.8	5.5	1.32	6.4328	3	3	3	4.87333	147.727	2.71747	950.3	1371854	1372049	1371854	1371952	744120	1398360	1398360	1398360		108	193	0	0
0	1.317	0	2	2	4	2	45.7877	5	27.5	103	0.9	101	1.2	1.7	2.3	4.5	4.7	13.8	5.29	13.4	141	10	21.8	74.1	294	7.7	2.3	1.6786	5.7057	4	2	4	3.39908	175.146	2.861	999.33	1855212	1855386	1855233	1855265	1454112					-94.6519	207.428	1	0
0	1.6871	0	1	1	4	5	49.6103	2.58225	37.7	110	1.3	89	1.1	0.9	2.4	4.5	4.6	13	3.72	13.4	141	34	21.2	72.7	234	9.6	4.5	2.0352	6.9792	3	2	3	3.42924	114.976	2.663	802.443	1513482	1513649	1513533	1513574	1078896					151	139	0	0
1	33.8301	1	2	1	4	3	66.0277	3.2	38.2	104	1.7	117	1.8	7.8	2.5	5.6	5.6	19.2	4.55	13.8	137	25	26.1	65.7	293	15.3	6.2	3.9933	10.0521	10	2	4	2.51724	73.3729	1.91545	737.552	1546587	1547394	1546587	1547399	968184	1547376	1547376		1547394	235	92.3941	0	0
1	15.6792	1	2	1	4	5	82.2901	3.55125	28.7	100	0.9	169	1	1.3	2.1	3.7	4.3	11.7	4.67	13.5	137	15	6.5	90.9	211	12.5	1.9	0.8125	11.3625	2	1	4	13.9846	259.692	9.98901	2950.75	1749021	1749403	1749021	1749397	1028160	1749384	1749384		1749403	51.4342	118.001	1	0
0	3.7173	0	1	1	4	1	48.178	3.1	24.2	101	0.6	115	1.1	0.845558	1.7	3.9	3.3	12.5	4.25	14.7	137	10	35.4	62.4	84	6.2	0.9	2.1948	3.8688	3	0	1	1.76271	38.2723	1.65958	148.068	1585295	1585530	1585296	1585385	1163256					124	172	0	0
0	5.0944	0	2	1	2	5	64.5066	4.3	34.5	104	1.2	109	1	5.3	2.2	3.2	4	11.5	4.45	14.4	141	12	10.2	84	274	12.8	3.5	1.3056	10.752	9	3	4	8.23529	209.865	5.25	2256.47	2102014	2102368	2102032	2102154	1536936					97	202	0	0
0	0.9415	0	2	1	1	1	57.9226	3	25.7	103	0.8	116	1.1	2.14079	2.5	3.5	6.1	12.9	4.7	14	132	16	21.5	64.2	447	9.4	3.6	2.021	6.0348	1	1	2	2.98605	221.178	1.7933	1334.76	1313442	1313537	1313442	1313464	806040					194	118	0	0
0	2.1374	0	1	3	4	5	46.7855	3.74368	30	105	0.6	99	1.1	5.3	1.9	3.4	3.7	13.3	3.59	12.7	138	9	17.4	77.6	304	6.3	3.1	1.0962	4.8888	1	2	2	4.45977	277.322	3.46429	1355.77	1727081	1727225	1727081	1727133	1317240					98	141	0	0
0	1.2089	1	1	1	2	5	90	3.3	24.9	101	0.6	137	2.7	2.2	2	3.7	3.6	26.8	5.1	23.9	140	18	12.8	77.3	141	8.4	8.9	1.0752	6.4932	7	2	3	6.03906	131.138	3.40529	851.508	1251716	1251855	1251804	1251833	-1378056	1251912		1251912		98	139	0	0
0	1.2013	0	2	1	1	3	70.068	3.88374	51.6	101	0.9	147	1.2	3.58425	1.9	3.7	4.6	13.3	4.52	12.6	138	21	24	69.2	160	6.9	4.7	1.656	4.7748	3	2	2	2.88333	96.6184	2.24675	461.333	1846916	1847009	1884161	1884190	1233120					138	152	1	0
0	0.8981	0	1	1	3	5	80.2734	3.13874	21.7	104	0.8	100	1	2.10639	1.8	3.1	4.5	12.1	4.03	13.2	138	24	21.6	63.1	316	9.2	9.6	1.9872	5.8052	2	2	3	2.9213	159.018	1.71003	923.13	2047507	2047593	2047507	2047529	1344312					62	196	0	0
0	4.026	0	2	1	1	5	39.6775	2.70502	23.4	116	0.8	182	1.1	2.86442	2.1	2.4	3.8	13.1	4.24	12.7	144	14	30.1	62.3	333	18.7	5.2	5.6287	11.6501	1	1	1	2.06977	59.1611	1.65252	689.232	1455295	1455516	1455333	1455429	1107720					137	157	0	0
0	4.0575	0	2	1	1	2	79.2501	3.8	58.6	115	1.2	86	1.3	1	2.4	3	4.3	14.9	2.9	14.2	139	17	10	88	90	3.9	0	0.39	3.432	6	2	4	8.8	230.769	7.33334	792	1254895	1255071	1254902	1254999	560664					249.821	134.256	0	0
0	1.9189	1	2	3	1	3	76.8575	3.6	30.2	100	1	168	1.1	1.1	2.1	2	3.5	12.6	3.98	14.3	135	15	9	79	78	5.2	8	0.468	4.108	6	3	2	8.77778	166.667	3.7619	684.667	1426320	1427318	1426843	1426889	753048	1427352		1427352		161.28	119.265	0	0
0	14.0056	0	2	1	4	1	47.5879	3.3	24.2	106	1	171	1	2.3	1.6	3.9	3.8	12.2	4.78	13.4	142	14	9.2	86.4	359	29.8	4.2	2.7416	25.7472	9	3	4	9.3913	130.945	6.35294	3371.48	1943966	1944400	1943968	1944304	1527096					-14.1786	169.647	1	0
1	13.3388	1	1	1	1	5	87.4716	3.4	26.5	99	0.6	123	1	1.7	2.5	3.1	5.4	11.3	4.42	14.1	137	17	36.1	60.1	307	9.2	3.2	3.3212	5.5292	4	2	2	1.66482	92.4365	1.50626	511.1	1381515	1381833	1381515	1381835	615264	1381824	1381824	1381824	1381833	60	158	0	0
0	1.807	0	1	1	1	5	65.7643	3.3	21.7	105	0.7	124	0.9	0.8	2.2	2.9	4.1	11.1	4.59	13.8	139	21	17.6	75.5	471	16.1	3.7	2.8336	12.1555	5	3	4	4.28977	166.22	3.08163	2020.48	1690559	1690742	1690559	1690602	1114464					273	207	0	0
0	28.1805	0	1	3	4	2	64.22	2.7	55.6	105	1.1	198	1.3	11.6	1.9	5.5	5.7	14.6	3.84	13.9	148	10	9.3	87	317	6.6	3.2	0.6138	5.742	9	2	3	9.35484	516.455	6.69231	2965.48	1859071	1859747	1859071	1859747	1296504					142	98	0	0
0	3.2565	0	1	1	4	2	75.8082	4	21.8	99	0.9	256	1	6.29973	1.9	3.1	3.8	11.9	4.77	13.8	137	17	9.5	88.2	226	11.9	1.9	1.1305	10.4958	6	2	4	9.28421	199.911	7.47458	2098.23	2111009	2111103	2112202	2112281	1414680					148	240	1	0
0	43.2728	1	1	1	4	2	77.5088	3.7	24.8	113	2.3	92	1.1	0.8	2.1	4.1	4.7	12.8	3.53	17.3	143	52	5.4	89	138	5.1	3.8	0.2754	4.539	15	1	3	16.4815	501.089	8.09091	2274.44	2070449	2071552	2070514	2071553	1391472	2071704		2071704		-132.51	166.921	0	0
0	1.4161	1	2	1	1	5	61.4277	3.8	31.4	104	0.7	117	1.2	5.3	2.4	4.1	3.2	13.4	4.4	16.7	155	12	24.7	65.2	502	8.3	4.8	2.0501	5.4116	4	3	1	2.63968	244.866	1.87356	1325.12	1931595	1931798	1937891	1937925	1393488	1961568		1961568		555.615	151.476	0	0
0	3.292	0	2	1	1	1	68.2812	2.9	43.8	102	3.4	145	1.2	1.1	2	3.1	4	13.6	4.07	13.2	136	91	4.7	88.5	337	11.3	6	0.5311	10.0005	4	2	3	18.8298	634.532	7.69565	6345.64	1485159	1485475	1485159	1485238	887016					133	108	1	0
1	2.2717	1	2	3	2	3	86.0673	1.9	34.9	104	3.9	142	1.3	2.1	1.6	3.5	5.5	15	3.32	16.2	140	54	23	69	163	10.7	6	2.461	7.383	9	3	1	3	66.2332	2.22581	489	1274654	1274755	1274654	1274709	520704	1274736	1274736	1274736	1274755	24.7186	64.0861	0	0
1	1.7352	1	1	1	2	5	88.5971	3.3	22.5	104	1.8	109	1	2.44776	2	4	4	12.2	3.71	13.8	141	39	29	61	293	7.6	5	2.204	4.636	4	3	2	2.10345	132.94	1.5641	616.31	1500359	1500488	1500359	1500401	724248	1500480	1500480	1500480	1500488	78	158	0	0
0	0.9564	1	2	1	1	3	81.9941	2.3	100	105	2.6	135	4.2	2	2.1	2.8	4.6	38.5	3.15	16	139	63	5	83	104	22.1	2	1.105	18.343	3	0	1	16.6	94.1176	4.88235	1726.4	1338018	1338253	1337564	1337587	616296	1364736	1364736	1364736		9	238.487	0	0
0	3.7651	0	2	1	1	5	19.2273	3.79642	25.8	105	1	97	1.1	1.31342	1.9	3.9	4.3	13.3	5.16	12.7	140	16	13.2	80.2	278	8.7	5	1.1484	6.9774	4	2	1	6.07576	242.076	4.05051	1689.06	1566559	1566639	1562904	1562994	1394472					-55.1376	156.714	0	0
0	10.0669	0	1	1	1	5	66.2783	3.9	21.5	98	0.7	122	1.1	1.1	1.6	4.4	4.2	12.7	4.2	14	136	15	9.3	87.7	260	9.3	2.5	0.8649	8.1561	2	2	1	9.43011	300.613	7.13008	2451.83	1334702	1335083	1334702	1334944	754104					81	118	0	0
0	1.681	1	2	1	2	3	48.9691	2.4	22.7	99	7.4	232	0.9	1	2.9	4.7	4.2	11.3	4.03	16.1	139	57	10.6	85.7	335	8.1	2.3	0.8586	6.9417	6	1	4	8.08491	390.17	5.99301	2708.44	1816961	1817199	1837490	1837530	1387992	1837728	1837728			85.6935	219.841	1	0
1	1.8423	1	1	3	3	5	81.5257	4.2	33.9	100	1	208	2.3	5.80557	1.6	1.9	3.3	23.7	4.83	14	140	25	7	85	245	25.3	6	1.771	21.505	3	1	4	12.1429	138.34	5.66667	2975	1301517	1301565	1301517	1301561	587352	1301544	1301544		1301565	83	127	0	0
0	1.1208	0	2	1	1	2	62.62	4.5	58.7	111	1.1	125	2	1.3	1.96	3.3	3.9	21.2	4.1799	14.45	138	18	38.1	49.8	254.312	12.1607	5.9	4.63323	6.05603	4	2	3	1.30709	54.8888	0.992032	332.408	1953549	1954145	1948882	1948909	1400328					-136.877	90.5859	1	0
0	6.5943	0	2	1	4	5	24.2795	4	22.8	106	1	137	1.1	2.2	1.7	1.9	3.1	13	4.78	13.4	141	11	14.4	79.7	273	11	3.8	1.584	8.767	0	0	3	5.53472	172.349	3.92611	1510.98	1819944	1820056	1818792	1818950	1606104					307.422	145.474	0	0
0	3.2052	1	1	1	1	5	65.7744	3.6	31.1	105	0.8	168	2.9	2.9	1.8	3.6	5.4	29	4.72	12.6	138	15	10.6	85.1	282	10	3.6	1.06	8.51	4	2	4	8.0283	266.038	5.71141	2263.98	1759096	1759187	1759096	1759173	1182912	1759176	1759176	1759176		87	163	0	0
0	1.0191	0	1	1	4	5	43.9097	4.06392	22.4	94	0.6	153	1	1.68207	1.6	2.4	3.2	11.5	4.66	17.6	137	7	22	71.8	435	11.8	4.9	2.596	8.4724	1	2	2	3.26364	167.565	2.5461	1419.68	1470156	1470185	1470161	1470186	1084512					134.63	187.177	1	0
0	0.7332	1	1	1	3	3	40.0262	4	21.8	102	0.9	86	0.9	1.4	2.6	2.7	4.1	11	5.46	14.7	142	14	7.4	88.8	316	17.6	3.1	1.3024	15.6288	3	3	3	12	242.629	7.92857	3792	1898661	1899205	1898686	1898704	1531632	1899384	1899384			49.1228	178.702	0	0
0	4.6273	1	1	1	2	5	78.9131	3.00032	32.5	105	1.6	101	1.3	0.815288	2.7	5.1	5	15.1	3.8	15	138	33	25.8	65.7	182	10.1	6.5	2.6058	6.6357	1	1	2	2.54651	69.8442	1.91545	463.465	1633418	1633818	1633608	1633719	937656	1639632	1639632	1639632		395.057	182.201	0	0
0	7.2443	0	2	1	4	1	37.6981	5.02474	23.1	109	1	108	1.3	0.8	2.2	4	4	14.4	4.9	13.4	143	19	13.2	82.4	221	12.7	3.9	1.6764	10.4648	4	2	2	6.24242	131.83	4.68182	1379.58	1403755	1403944	1403739	1403913	1073520					120	178	0	0
0	2.6187	0	1	1	2	3	87.2684	4.3	27.3	104	0.9	110	1.1	1.9	2.3	3.7	4.3	13.1	4.53	13.9	143	16	28	65.1	221	6.7	3.8	1.876	4.3617	0	0	2	2.325	117.804	1.86533	513.825	1611437	1611519	1598525	1598588	834024					118	164	1	0
0	14.7131	1	1	1	4	2	77.778	2.7	26.7	100	1.2	153	1	1.7	2.6	3.7	4.1	11.6	3.8	14.9	139	24	5.5	91.6	283	11.2	2.8	0.616	10.2592	5	2	4	16.6545	459.416	10.9048	4713.24	1424759	1425112	1424759	1425112	743424	1426920		1426920		10.8834	110.933	0	0
0	2.9751	1	1	1	1	3	51.9748	4.03869	26.1	102	0.5	129	1.2	-0.795141	1.5	4.3	3.8	14.3	4.15	16.8	138	14	17.9	75.9	319	11	4.4	1.969	8.349	1	2	2	4.24022	162.011	3.14938	1352.63	1410451	1411022	1410451	1410522	955152	1428336	1428336			187	175	0	0
0	1.2755	0	1	1	4	5	88.9409	3.6	25.2	101	0.8	124	1.1	-1.21966	1.7	2.8	6.5	13	4.44	12.5	137	12	8	83	294	7.8	9	0.624	6.474	2	1	2	10.375	471.154	4.88235	3050.25	1752946	1753192	1752946	1752976	973824					89	221	0	0
0	9.0629	0	1	1	3	3	56.854	3.44127	27.4	103	1.2	231	1	1.8	2	3.5	3.9	11.7	4.88	16.7	140	27	10.5	85	349	20.1	2.9	2.1105	17.085	10	3	3	8.09524	165.364	5.66667	2825.24	1809425	1809687	1809425	1809642	1311384					193	116	1	0
1	3	1	2	1	1	5	56.9191	3.6	24.7	109	1	135	1	1.3	1.8	2.4	4.3	11.6	4.19	13.5	140	15	10.6	84.7	222	11.6	4.2	1.2296	9.8252	0	2	3	7.99057	180.547	5.53595	1773.91	1844051	1844113	1844051	1844123	1345440	1844112	1844112		1844113	210	201	0	0
0	1.9667	0	2	1	4	5	44.3725	3.11471	34.3	98	0.8	93	1.6	1.26182	2.4	3.1	4.6	17.4	5.23	14.7	133	9	14.7	78.1	472	12.5	4.4	1.8375	9.7625	2	1	2	5.31292	256.871	3.56621	2507.7	1628879	1629087	1628879	1628926	1240176					65	218	0	0
1	4.6771	1	1	1	4	1	90	2.62139	150	100	1.4	316	8.1	-2.39796	1.6	4.5	3.5	66.5	4.5	13.3	137	29	8.6	87.4	321	13.5	3.4	1.161	11.799	2	2	3	10.1628	276.486	6.93651	3262.26	1254365	1254474	1254365	1254477	-1375392	1254456	1254456	1254456	1254474	355.082	166.646	1	0
0	12.5576	0	1	1	1	3	61.2987	4.6	28.5	106	0.8	169	1.1	1.8	2.2	2.8	3.6	12.6	4.67	13.3	142	15	18.9	75.9	306	17.6	3.4	3.3264	13.3584	1	1	3	4.01587	91.9913	3.14938	1228.86	1291464	1291764	1291464	1291765	754488					85.8691	185.215	0	0
1	5.9511	1	2	1	1	3	78.6405	2.9	39.1	111	1.2	131	2	2.5	2.4	4.2	4.5	21	3.03	16.2	140	38	5.5	90.6	41	13.5	3.4	0.7425	12.231	9	2	4	16.4727	55.2189	9.6383	675.382	1572475	1572614	1572475	1572618	883584	1572600	1572600	1572600	1572614	88	126	0	0
0	5.2212	1	1	1	4	2	87.894	2.3	78.6	108	0.8	177	2.2	2.66856	2.3	4.6	4	22.9	4.89	20.8	142	11	7.6	86.1	445	17.4	5.1	1.3224	14.9814	3	2	3	11.329	336.509	6.19425	5041.38	1499311	1499534	1499365	1499490	729360	1510728		1510728		102	82	1	0
0	0.8744	0	2	1	3	5	69.1065	4.3	24	107	1	128	1.1	2.30076	2	2.8	4	13.1	4.19	14.2	143	10	15.6	80.4	338	9.1	3.8	1.4196	7.3164	4	0	0	5.15385	238.095	4.10204	1742	1845549	1845664	1845549	1845570	1240176					151	165	1	0
1	3.4322	1	2	1	2	1	83.6065	4	30.3	105	1.1	95	1.5	2.08382	2.3	2.7	4.1	16.4	4.5	15	141	16	31.3	57.6	271	14.1	5	4.4133	8.1216	1	1	3	1.84026	61.4053	1.35849	498.709	1766337	1766414	1766337	1766420	1033944	1766400	1766400	1766400	1766414	65	116	0	0
0	7.8945	1	1	1	1	3	76.6231	3.9	24.3	89	1.6	213	1	2.1	2.3	2.5	3.3	12.1	4.54	15	138	34	10.1	86	282	7.3	3.1	0.7373	6.278	9	3	2	8.51485	382.477	6.14286	2401.19	1692713	1693285	1693554	1693743	982272	1693728	1693728			147	143.834	1	0
0	10.0763	0	1	3	4	5	76.5912	3.9	24.5	105	1.1	135	1.3	1.50829	2.2	3.3	4.2	15.3	3.3	15	142	15	16.4	77.6	149	5.3	4.4	0.8692	4.1128	2	2	2	4.73171	171.422	3.46429	705.024	1376635	1376964	1376654	1376896	705696					95	170	0	0
0	5.4741	0	2	1	4	5	55.5946	4.1	21.4	101	0.8	341	1.2	0.9	1.9	3.9	5.4	13.6	5.57	13.5	136	9	12.6	81.7	280	6.6	5.2	0.8316	5.3922	8	3	4	6.48413	336.7	4.46448	1815.56	2039857	2040497	2041494	2041626	1552848					202.923	135.166	0	0
0	1.2445	1	1	1	4	5	66.6479	3.20534	30.5	106	1	139	1.1	2	1.9	3.2	3.5	13.2	4.17	13.2	142	15	20.5	72.3	171	6.3	5.7	1.2915	4.5549	2	1	1	3.52683	132.404	2.61011	603.088	1260420	1260593	1260439	1260469	676584	1293048	1293048			329	180	1	0
0	3.2327	1	2	1	4	3	61.7898	2.6	25.3	115	1.3	161	1.1	2.3	1.96	3.7	3.5	13.4	2.64	15.4	141	38	15.7	79.1	118	6	3.6	0.942	4.746	4	1	3	5.03822	125.265	3.78469	594.51	2059807	2060054	2059951	2060028	1518528	2068752		2068752		444.12	236.006	0	0
0	3.2534	0	2	1	4	5	81.7821	3.72313	24.3	104	1.7	121	1.1	1.5	1.7	3.2	4.2	12.4	4.34	12.6	143	19	30.1	61.8	282	16.2	5.7	4.8762	10.0116	1	1	2	2.05316	57.8319	1.6178	578.99	2003171	2003369	2003171	2003249	1286760					312	199	0	0
0	0.7591	1	1	1	4	5	85.1615	4.17594	28	104	0.6	151	1.5	-0.19868	2.3	2.9	4.4	16.5	3.91	15.4	135	17	8.9	87.9	458	8.5	2.6	0.7565	7.4715	1	2	2	9.87641	605.42	7.26447	4523.39	1239887	1239977	1239887	1239905	493872	1247712		1247712		113	135	0	0
0	1.9696	0	1	3	1	5	52.7822	4.5	22.3	97	0.8	117	1	2.73524	2.2	3.7	3.3	12.1	3.89	12.4	140	13	26.7	68.1	299	4.8	4.5	1.2816	3.2688	2	1	2	2.55056	233.302	2.1348	762.618	1383708	1384022	1383714	1383761	921336					75	158	0	0
0	5.8705	0	2	3	3	1	75.0156	2.5	28	105	0.8	153	1	2.7	2	2.8	3.6	12.2	4.86	14.3	140	16	9.6	85.4	141	15.2	4.1	1.4592	12.9808	4	2	3	8.89583	96.6283	5.84931	1254.31	1625585	1626229	1625585	1625726	968448					220.559	119.768	1	0
1	11.8287	1	2	3	4	5	83.7831	3.9	23.6	102	1.1	173	1.2	0.8	2	3.3	3.7	13.6	4.01	13.2	145	25	9	83	287	12.8	2	1.152	10.624	6	2	4	9.22222	249.132	4.88235	2646.78	2079932	2080215	2079932	2080216	1345992	2080200	2080200	2080200	2080215	84	125	0	0
0	2.8378	1	2	1	4	5	79.2352	4	42.4	105	1.6	287	1.2	2.08905	2.5	2.8	4.7	13.8	4.35	13.8	140	41	6	84	191	6.4	9	0.384	5.376	3	1	2	14	497.396	5.25	2674	2108420	2109017	2108685	2108753	1414320	2109336	2109336	2109336		149.703	95.8451	0	0
0	1.1238	1	1	1	3	5	90	2.8	21.4	105	1.9	121	1.1	-1.29019	2	3.4	5.1	13.2	3.36	13.1	138	45	17.6	72.5	319	8	4.5	1.408	5.8	4	2	1	4.11932	226.562	2.63636	1314.06	2064806	2065047	2064806	2064833	-564960	2104776		2104776		196	117	1	0
0	1.6623	1	1	1	2	3	78.2047	3.72601	28.3	99	1.8	106	1.9	0.535892	2.2	4.2	4.6	20.5	4.77	16.1	135	30	27.3	63.9	247	10.4	6.7	2.8392	6.6456	5	3	1	2.34066	86.9963	1.77008	578.143	1464473	1464641	1469450	1469490	779400	1503696		1503696		59	126	1	0
0	5.9678	1	2	1	2	5	79.1334	3.4	32.2	103	0.9	171	2.9	-0.0237892	1.9	2.6	4.2	27.9	4.09	14.7	139	25	40.4	50.4	180	7.4	6.9	2.9896	3.7296	1	2	2	1.24752	60.2087	1.01613	224.554	1276217	1276429	1281978	1282121	583008	1282104	1282104	1282104		116.373	152.216	0	0
1	1.8326	1	2	1	1	2	81.2022	2.51843	33.4	94	0.6	91	1.4	2.4	2.4	3.2	4.3	15.9	3.87	15.7	134	19	3.7	93.3	492	11.6	2.8	0.4292	10.8228	3	1	3	25.2162	1146.32	13.9254	12406.4	1296331	1296569	1296333	1296377	585000	1296552	1296552	1296552	1296569	484.756	120.951	0	0
0	3.3637	0	2	1	3	3	87.7817	3.5	31.2	104	1.8	186	3.5	3.7653	2.1	3.2	5.3	33.2	3.46	15	138	21	27.4	59.6	170	5.8	12.6	1.5892	3.4568	3	1	1	2.17518	106.972	1.47525	369.781	1981088	1981217	1981088	1981169	1212120					182	130	1	0
0	2.4321	0	1	3	4	5	80.09	2.4	41	109	0.8	187	1.3	1.8	2.3	4	4.1	14.5	3.43	15.9	143	31	9	80	136	15.5	3	1.395	12.4	2	2	3	8.88889	97.491	4	1208.89	1998278	1998855	2038112	2038170	1295520					-118.572	165.453	0	0
0	2.0595	0	2	1	4	5	88.2901	3.01542	27.8	108	1.3	119	1.6	1.60393	2.2	3.8	4.3	17.3	5.11	14	142	36	31.3	59.2	235	6.2	6.1	1.9406	3.6704	4	3	3	1.89137	121.097	1.45098	444.473	1713765	1713881	1713765	1713815	940344					70	162	1	0
0	1.1586	1	1	1	1	5	86.0566	4.2	26.9	103	1.2	120	1.1	-1.79024	2	3.6	3.9	13.1	3.8	13.3	139	29	43.4	44.8	245	7.3	7.9	3.1682	3.2704	2	2	2	1.03226	77.331	0.811594	252.903	1625416	1625558	1625416	1625444	871560	1648224	1648224	1648224		64	143	1	0
0	22.4376	1	1	1	4	5	83.2241	3.2	26.5	104	0.7	148	1	3.1	2.3	2.8	4.2	11.7	3.8	14.2	138	22	10.9	85.4	344	10.1	3.5	1.1009	8.6254	5	2	4	7.83486	312.472	5.84931	2695.19	1697419	1698278	1697675	1698213	968376	1714200		1714200		-33.9366	201.942	0	0
1	3.4387	1	1	1	3	5	60.5725	3.7	24.1	100	1	134	0.9	2.2	2.2	4.5	4.3	11.2	4.58	13.5	138	18	5.8	89.4	295	14.8	3.9	0.8584	13.2312	3	1	4	15.4138	343.663	8.43396	4547.07	1354823	1354905	1354823	1354905	824208	1354896	1354896	1354896	1354905	156.682	189.577	0	0
0	4.7998	0	1	1	3	3	60.9984	2.55492	31	102	3.8	259	1.38	2.05232	1.96	3.5712	6	15.06	3.36	14.5	134	62	12.8	83.9	415	12.1607	2.4	1.55657	10.2028	4	0	1	6.55469	266.612	5.21118	2720.2	1407094	1407665	1407982	1408098	827928					117.762	188.348	1	0
1	27.4586	1	1	1	1	2	79.0416	1.5	83.7	117	1.2	166	2	7.2	1.7	6.8	3.9	20.6	3.11	15.3	146	23	19.9	71.6	53	9.5	8.1	1.8905	6.802	5	0	4	3.59799	28.0349	2.52113	190.694	1348516	1349173	1348518	1349177	656112	1349160	1349160	1349160	1349173	252.702	205.918	0	0
0	1.5073	0	2	1	3	5	62.8937	3.22178	30.4	102	0.9	118	1.2	2.59565	2.3	2.7	4	13.5	4.86	14	137	20	26.5	65.9	230	9.3	5.2	2.4645	6.1287	1	2	1	2.48679	93.3252	1.93255	571.962	1777133	1777194	1777133	1777170	1226184					981	217	0	0
0	9.0254	1	2	3	4	3	79.7129	3.9	25	97	6.9	175	1.1	1	2.2	5.6	5.1	12.9	4.24	14.8	139	46	17.9	76.6	182	10.8	3.8	1.9332	8.2728	9	3	3	4.27933	94.1444	3.27351	778.838	1938362	1938856	1938111	1938328	1239624	1939104		1939104		160	184	0	1
0	2.1184	0	1	3	4	5	54.755	2.7	29.4	119	4.8	142	1.5	0.5	2.1	4.5	5.6	17	3.11	16.6	148	58	15.3	80.4	309	8.2	2.4	1.2546	6.5928	6	1	3	5.2549	246.294	4.10204	1623.77	1613318	1613800	1613318	1613369	1133664					155	181	0	0
0	1.2765	1	2	1	4	1	70.2022	3.1	25.3	102	0.9	125	1.2	1.9	1.9	3	4.1	13.7	3.81	12.7	137	16	15	64	254.312	5.4	7	0.81	3.456	3	2	2	4.26667	313.966	1.77778	1085.07	1762627	1762841	1771210	1771240	1147656	1777464	1777464			80	158	1	0
0	6.1877	0	2	1	3	5	65.6563	3.3	23	105	1.1	160	1.1	1.4	2.3	2.5	3.8	12.5	5.49	13	140	18	45.6	46.9	362	10.2	4.2	4.6512	4.7838	1	0	1	1.02851	77.8294	0.883239	372.32	1613677	1613917	1613677	1613826	1038528					121	134	0	0
0	10.6189	0	2	1	4	5	69.7503	2.8	23.6	103	1.2	132	1.1	2.3	1.9	2.4	4.2	12.8	4.65	13.5	140	12	25.2	70.1	117	8.2	4.2	2.0664	5.7482	5	0	0	2.78175	56.6202	2.34448	325.464	1412973	1413402	1412973	1413228	801960					228.745	167	0	0
0	3.4885	0	1	1	4	5	48.3097	3.69062	25.2	108	0.7	130	1	0.897704	2.3	3.1	3.6	11.5	4.17	14.7	140	9	38.7	53.4	235	7.5	5.4	2.9025	4.005	0	1	2	1.37984	80.9647	1.14592	324.264	1480081	1480169	1480081	1480165	1056888					45	180	0	0
0	0.7315	1	1	1	2	3	90	3.1	31.1	104	2.1	119	4.3	1.2	1.9	3.4	5	39.5	4.38	14.6	140	42	22	71.7	243	5.7	4	1.254	4.0869	3	1	2	3.25909	193.78	2.53357	791.959	1605687	1605759	1605687	1605704	-1024080	1612680	1612680	1612680		303.39	196.942	1	0
1	8.8644	1	1	1	2	5	86.7627	1.7	23.3	110	1.3	182	1.1	2.6	1.7	4.9	4.4	12.7	3.53	13.6	144	34	17.3	78.8	242	5.5	3.5	0.9515	4.334	13	2	4	4.55491	254.335	3.71698	1102.29	1964505	1964716	1964505	1964717	1204464	1964712	1964712	1964712	1964716	50.6162	149.937	0	0
1	1.8467	1	2	1	4	3	90	3.7	29.9	104	1.5	168	1.1	2.45896	2.4	3.1	4.4	12.8	3.99	15.7	135	49	10.5	86.5	17	12.7	2.8	1.3335	10.9855	11	3	3	8.23809	12.7484	6.40741	140.048	1265276	1265318	1265276	1265321	-1364496	1265304	1265304	1265304	1265318	106	158	1	0
0	7.0038	0	2	2	3	5	77.3257	3.5	22.5	105	1.2	99	1.3	4.1	1.9	3.2	4.1	15.3	4.65	13.9	146	13	9.1	83.2	140	17.3	5.4	1.5743	14.3936	8	3	4	9.14286	88.9284	4.95238	1280	1820109	1820463	1820109	1820277	1142736					75	113	0	0
0	0.92	0	1	1	1	3	83.8292	3.3	39.9	103	0.8	107	1.1	4.16388	2.4	3.6	4	13.3	3.5	12.8	140	21	17.2	77.9	295	8.9	4.3	1.5308	6.9331	4	3	3	4.52907	192.71	3.52489	1336.08	1982151	1982340	1986336	1986358	1243512					302.723	151	1	0
0	10.2636	1	2	2	3	1	79.9677	3.5603	28	96	1.1	101	1.4	0.7	2.2	4.3	4.3	15.8	4.12	15	139	23	17.4	77.1	186	7.5	5	1.305	5.7825	6	2	1	4.43103	142.529	3.36681	824.172	1767941	1768215	1767969	1768215	1067424	1771440	1771440	1771440		113	247.272	0	0
0	7.9256	1	2	1	2	3	90	2.2	26.3	119	0.9	68	1.1	1.2	1.4	1.6	2.4	12.8	3.8	14.4	145	14	18.1	76.7	162	16.5	3.8	2.9865	12.6555	3	2	4	4.23757	54.2441	3.29185	686.486	1397421	1398037	1397421	1397612	-1232352	1421352	1421352	1421352		146	167	0	0
0	13.2675	0	1	1	1	5	69.0429	3.3	26.2	97	0.8	118	1.1	2.4	1.3	2.7	4	12.7	3.54	13.2	138	17	5.3	90	265	4.4	4.6	0.2332	3.96	1	2	2	16.9811	1136.36	9	4500	1708000	1708570	1708018	1708337	1103184					59	173	1	0
1	4.3882	1	1	1	4	3	90	4	20.3	107	2.2	247	1.1	2.1	2.4	4.5	6.7	12.7	4.26	13	137	55	12.6	82.3	229	18.2	4.6	2.2932	14.9786	5	3	3	6.53175	99.8605	4.64972	1495.77	2103924	2104219	2103925	2104030	-525840	2104200	2104200	2104200	2104219	126	169	0	0
0	1.0431	0	1	1	2	2	73.8689	3.5	31.5	99	0.8	211	1.1	1.8	2	3.4	4.6	13	4.13	13.7	136	23	16.4	73	253	7.8	8.1	1.2792	5.694	2	1	1	4.45122	197.78	2.7037	1126.16	1849744	1850511	1849771	1849796	1189896					18.2011	231.193	1	0
0	4.4613	0	2	1	3	5	71.9876	3.3	24	103	1.4	113	1	-0.295195	2.2	3.3	3.9	12	4.75	14.4	139	25	7.3	83.9	265	10.9	7.3	0.7957	9.1451	2	1	3	11.4931	333.04	5.21118	3045.68	1549763	1550150	1549763	1549870	919152					119	168	0	0
0	4.2028	0	2	1	3	2	50.5652	4.8	58	110	0.7	107	1.5	1.4	1.9	3.5712	4.1	16.6	3.04	13.3	138	13	31.7	61.6	200	12.3	5.2	3.8991	7.5768	8	3	3	1.94322	51.2939	1.60417	388.644	1663496	1663668	1663499	1663600	1213272					214.561	207.804	1	0
1	9.9573	1	2	1	4	5	74.7003	2.6	32.8	109	1.7	402	2.1	4	1.4	3.4	4.9	21.9	4.53	15	154	33	5.9	91.3	169	16.7	2.5	0.9853	15.2471	4	2	4	15.4746	171.521	10.4942	2615.2	1888527	1888762	1888527	1888766	1234152	1888752	1888752	1888752	1888762	140	165.847	0	0
0	0.682	0	1	3	3	3	77.3853	3.5	29.7	98	1	112	1.4	1.2	1.7	4	3.5	15.3	3.82	15.7	142	24	13.9	79.6	151	5.3	4.9	0.7367	4.2188	2	1	3	5.72662	204.968	3.90196	864.719	1295032	1295297	1294297	1294314	616056					105.076	148.782	0	0
1	1.8455	1	2	1	4	3	78.1394	3.8	29.9	107	2.6	101	1.2	1.3	1.9	3.9	4	14.3	3.16	13.6	139	42	9.2	84	157	8.9	4.2	0.8188	7.476	8	3	2	9.13044	191.744	5.25	1433.48	1395813	1396089	1396027	1396071	711312	1396080	1396080	1396080	1396089	83	84	1	0
0	3.2424	0	2	1	4	3	63.257	3.2	28.9	99	1.5	222	1.5	2.9	2.8	5.1	6.7	16.9	5.39	14.3	131	50	10	82.7	223	10.9	7	1.09	9.0143	5	2	3	8.27	204.587	4.78035	1844.21	1412563	1412655	1412563	1412641	858432					90	109	0	0
0	2.3279	0	2	2	4	5	42.854	4.7	24	104	0.9	126	1.1	2.00735	1.9	1.9	3.9	12.4	4.63	14	139	13	6.6	91.1	195	10.9	1.4	0.7194	9.9299	1	1	3	13.803	271.059	10.236	2691.59	1477673	1477865	1477673	1477729	1102272					371.995	239.022	0	0
0	1.3179	1	2	2	3	1	74.7087	3.4233	32.2	100	1.1	100	2.6	1.1	2.4	4.6	3.7	25.3	4.13	14.9	138	20	25.3	66.8	215	9.5	4.7	2.4035	6.346	1	1	2	2.64032	89.4529	2.01205	567.668	2065432	2065911	2066937	2066968	1410984	2067600		2067600		218.525	251.587	0	0
0	24.1661	1	1	1	1	3	44.654	2.7	33.5	117	0.8	84	1.6	0.8	2.2	2.5	3.7	17	3.09	15	149	29	8.1	89.5	67	19.5	2.3	1.5795	17.4525	9	2	3	11.0494	42.4185	8.52381	740.309	1706969	1707737	1706969	1707549	1315800	1749912	1749912	1749936		211.81	235.275	0	0
1	2.251	1	1	1	1	3	87.2131	2.7	25.8	113	2.1	137	1.6	5.1	2.2	5.5	5.6	18.1	4.77	14.2	150	31	11.7	83.6	212	16.7	3.9	1.9539	13.9612	9	2	4	7.1453	108.501	5.09756	1514.8	1963147	1963188	1963147	1963201	1199160	1963176	1963176	1963176	1963188	77	111	0	0
0	1.9689	0	1	1	1	5	57.3337	3.74487	22.3	104	0.9	139	0.9	3.34179	2.1	4.3	3.7	11	4.85	13.6	141	19	33.5	59.4	394	12.5	4.9	4.1875	7.425	3	1	3	1.77313	94.0896	1.46305	698.615	1978651	1978816	1978651	1978699	1476408					187	142	0	0
0	2.0605	0	1	1	1	5	57.1605	2.835	21.5	106	0.8	130	1	3.3	2.3	3.5	3.8	12.2	3.91	13.7	141	15	14.2	82.7	345	12.9	2.3	1.8318	10.6683	4	2	3	5.82394	188.339	4.78035	2009.26	1277198	1277317	1277198	1277248	776472					151	187	0	0
0	11.3817	0	2	3	4	5	44.3461	3.3	23.3	98	0.9	223	1.1	2.8	1.6	2.7	5.6	12.9	4.93	12	137	12	11.8	83	222	12.8	4	1.5104	10.624	5	2	3	7.0339	146.981	4.88235	1561.53	1353728	1355773	1353728	1354001	965256					111	153	0	0
1	18.4442	1	1	1	1	3	80.9747	2	32.2	97	1.8	83	1.2	1.7	2.5	4.4	5.1	14.2	2.94	14.2	133	48	6	64	277	5.4	7	0.324	3.456	7	3	3	10.6667	854.938	1.77778	2954.67	1253202	1253641	1253202	1253645	543864	1253640	1253640	1253640	1253641	-81.9028	195.027	0	0
0	3.6083	0	2	1	4	5	59.3911	3.91477	21.9	102	1	120	1.1	3.3	2.4	4	4	13.2	4.43	12.5	139	18	17.5	77.3	289	11.1	4.3	1.9425	8.5803	4	3	2	4.41714	148.777	3.40529	1276.55	1674066	1674425	1674154	1674241	1153800					106	191	1	0
0	1.3688	1	2	1	4	5	81.0143	4.04545	24.6	101	1.4	229	1.1	1.4	1.7	3.1	4.3	12.6	4.52	13.9	138	26	80	17	170	55.4	1	44.32	9.418	4	2	4	0.2125	3.83574	0.204819	36.125	1872053	1872304	1872053	1872086	1162368	1872864		1872864		78	96	0	0
1	2.7792	1	1	1	4	3	90	3.26723	25.4	112	1.2	128	1.1	3.19212	2.1	3.3	5.9	13.1	4.07	16.1	147	63	7.6	89.3	295	17.8	2.7	1.3528	15.8954	2	2	4	11.75	218.066	8.3458	3466.25	2113553	2113647	2113558	2113624	-516216	2113632	2113632	2113632	2113647	-26.4019	131.236	0	0
0	3.832	0	1	1	1	5	60.7248	3.58715	23.9	96	1.1	132	1.2	1	1.5	3.5	8.6	13.4	4.73	14.1	144	11	15.9	80.3	284	11.7	2.2	1.8603	9.3951	2	2	3	5.05031	152.664	4.07614	1434.29	2113413	2113526	2082213	2082305	1550232					326	260	1	0
0	3.0465	1	2	1	2	3	77.3288	3.5	27.7	105	3.2	116	1.3	2.3	1.7	5.2	6.7	14.4	3.49	15.8	138	64	13.4	82.4	339	26.2	1.9	3.5108	21.5888	5	3	4	6.14925	96.5592	4.68182	2084.6	1779744	1779830	1779744	1779817	1102344	1780176	1780176			360.875	214.997	1	0
1	1.4628	1	2	1	4	1	67.0014	3.9	30.1	101	0.8	105	1.2	3.63517	2.4	2.9	4	13.9	2.47	13.8	137	50	8.7	86.9	170	28.7	3.1	2.4969	24.9403	6	3	4	9.9885	68.0844	6.63359	1698.05	1669380	1669464	1669380	1669415	1082448	1669464	1669464	1669464	1669464	113	175	0	0
0	2.8892	1	2	1	1	1	86.3882	3	26.1	107	2.7	109	1	1.2	2.2	3.8	5.8	12.2	3.66	15.4	142	57	22.3	70.8	204	9	5.6	2.007	6.372	4	2	2	3.17489	101.644	2.42466	647.677	1880030	1880221	1873001	1873071	1116240	1880232	1880232	1880232		447.646	198.024	0	0
0	1.1996	0	2	1	3	2	68.9083	3.5	21.3	99	1.6	103	1.1	2.52799	1.8	2.7	4.6	12.5	4.04	13.5	135	26	32.3	61.3	372	13.3	4.3	4.2959	8.1529	1	2	3	1.89783	86.5942	1.58398	705.994	1423861	1423957	1425661	1425690	820224					348	140	1	0
0	1.5936	1	2	1	1	5	64.6853	3.7	25.2	99	1.1	121	1.1	1.5	2.1	3.7	5	12.8	4.44	13.8	137	18	17.8	76.9	431	13.1	4.1	2.3318	10.0739	6	2	4	4.32022	184.836	3.329	1862.02	1740315	1740758	1740315	1740353	1173672	1741680	1741680	1741680		189	105	0	0
1	0.8576	1	1	1	3	5	84.7312	4.13046	23.5	120	0.4	136	1.1	1.35627	1.2	2.4	2.7	13	5.11	12.9	147	11	6.1	90.9	224	12.1607	2.8	0.741803	11.0541	0	1	3	14.9016	301.967	9.98901	3337.97	1406997	1407016	1406997	1407018	664752	1407000	1407000	1407000	1407016	-77.6776	197.38	0	0
0	4.2356	1	1	1	4	5	81.7198	4.09389	22.2	103	1	92	1.1	1.4	1.9	3.4	3.7	12.5	3.64	13.3	141	28	18.3	70.2	282	9.4	7.3	1.7202	6.5988	4	3	4	3.83607	163.934	2.3557	1081.77	1561385	1561673	1561386	1561487	845520	1562088	1562088	1562088		84	87	1	0
0	3.9114	1	1	1	1	5	79.218	2.93065	21.1	101	1	349	1	0.8	2.2	3.4	4.1	11.4	4.29	12.6	140	16	3	93.2	403	18.2	3	0.546	16.9624	0	1	3	31.0667	738.095	13.7059	12519.9	1673174	1673267	1673174	1673268	979224	1673352	1673352	1673352		337.57	203.615	0	0
0	1.0139	1	1	1	2	5	90	3.5	30.1	102	1	103	1.2	1.1	1.8	3.2	4	13.5	3.88	13.5	139	19	19	75.9	282	8.5	3.6	1.615	6.4515	2	2	0	3.99474	174.613	3.14938	1126.52	1388154	1388442	1388296	1388320	-1241616	1394040	1394040	1394040		197.083	118.018	0	0
0	2.8453	1	2	3	4	2	42.6897	3.7	26.1	105	1	118	1.1	13.6	2.2	3.2	4.1	12.3	5	14.8	140	11	15	77.8	383	14	2.9	2.1	10.892	10	2	4	5.18667	182.381	3.5045	1986.49	1994754	1994845	1994779	1994847	1620792	1995072	1995072	1995120		250	339	1	0
0	1.928	1	2	1	3	5	72.3097	3.44317	23.4	107	0.8	137	1.1	1.5	1.9	3.2	4.3	12.6	4.7	13.8	140	16	19.5	74.1	243	13	5.1	2.535	9.633	0	1	4	3.8	95.858	2.861	923.4	1985641	1985752	1985641	1985688	1352208	2023320		2023320		104	146	1	0
1	14.7132	1	2	3	1	5	65.5129	4.2	25.3	106	1	204	1.1	1.1	2	2.9	3.6	12.5	4.2	14.9	143	15	22.6	74.5	212	12.3	2.7	2.7798	9.1635	1	1	4	3.29646	76.2645	2.92157	698.85	1446725	1447076	1446725	1447078	872832	1447056	1447056	1447056	1447076	64.7831	136.128	0	0
0	9.0054	0	2	1	4	3	50.9945	2.8	66.3	126	3.7	144	2.5	1.3	1.5	3.2	2.8	25.5	3.27	13.7	150	45	2.9	94.5	96	12.8	2.4	0.3712	12.096	7	1	4	32.5862	258.621	17.1818	3128.28	1889736	1890515	1889736	1889952	1443024					235.067	148.002	0	0
1	2.8183	1	2	1	1	5	74.2933	4.20554	24.5	105	2.4	122	1	2.53612	2.5	3.5	4	11.9	4.09	13.4	143	46	10.5	84.6	345	11.5	3.8	1.2075	9.729	3	1	3	8.05714	285.714	5.49351	2779.71	1848145	1848198	1848145	1848212	1197336	1848192	1848192	1848192	1848198	131.543	98.7149	1	0
0	1.8029	0	2	1	4	5	53.2853	3.69294	27.6	97	0.8	184	1.3	0.0860491	2.1	3.5	4.1	14.4	5.47	13.6	135	13	9	84	255	12.5	2	1.125	10.5	0	1	2	9.33333	226.667	5.25	2380	1742355	1742608	1742355	1742398	1275576					144	245	0	0
1	3.4561	1	1	1	2	3	82.7638	3	24.7	109	1.8	129	1	3.2996	1.9	4.1	4.1	11.3	3.09	13.4	142	47	5	92.1	139	11.1	2.8	0.555	10.2231	3	2	2	18.42	250.451	11.6582	2560.38	1416379	1416460	1416379	1416462	691368	1416456	1416456	1416456	1416460	188	147	0	0
0	2.2414	1	1	1	4	5	90	3.63641	27.8	107	1.7	117	1	4.62032	2	3.5	4.3	12.3	4.46	13.3	143	26	20.4	71.6	201	9.4	5.5	1.9176	6.7304	5	3	3	3.5098	104.819	2.52113	705.471	2063316	2063415	2063316	2063369	-566448	2063400	2063400	2063400		76	147	0	0
1	2.9452	1	1	2	3	3	67.0183	2.6	24.4	96	1.2	167	1.2	3.3	2.1	3.6	6.8	13.8	5.21	15.8	132	19	8.5	88.6	359	12.7	2.6	1.0795	11.2522	11	1	1	10.4235	332.561	7.77193	3742.05	2000656	2001060	2000754	2000825	1413576	2001048	2001048	2001048	2001060	108	155	0	0
0	20.5811	1	2	1	1	5	64.5177	3.8	32.3	102	0.9	119	2.1	1.4	2.1	4.1	4.2	21.9	4.24	13.6	139	27	13.7	80.5	176	11.7	4	1.6029	9.4185	1	2	3	5.87591	109.801	4.12821	1034.16	2025047	2025541	2025047	2025541	1459872	2028432		2028432		105	129	1	0
0	1.3054	0	1	1	2	5	74.3655	3.73787	26.7	106	1.1	83	1.1	2	1.9	3.2	4.2	12.8	4.15	13.7	139	21	14.1	77.3	237	10.7	5	1.5087	8.2711	5	0	3	5.48227	157.089	3.40529	1299.3	1493362	1493633	1493362	1493394	841920					58	122	1	0
0	12.8572	0	2	1	1	1	54.3535	3.2	23.4	105	1.9	157	1.2	1	2.1	3.3	3.7	14.1	4.54	14	143	19	9.3	85.9	341	9.7	4.1	0.9021	8.3323	5	3	3	9.23656	378.007	6.0922	3149.67	1748545	1749492	1748545	1748854	1272408					78	115	0	0
0	5.0458	0	1	1	3	5	34.673	3.10696	34.5	110	0.7	107	1.1	0.9	2.3	3.7	3.5	12.9	4.75	12.9	142	14	5.2	92.6	258	13	1.6	0.676	12.038	1	1	4	17.8077	381.657	12.5135	4594.39	1920207	1920588	1920210	1920331	1616472					67	157	0	0
0	1.775	0	1	1	1	5	37.3484	3.8	23.4	106	0.6	96	1	1.8	1.7	3.1	3.5	12	3.61	12.6	145	13	11.7	82.1	369	15.3	4.1	1.7901	12.5613	2	1	1	7.01709	206.134	4.58659	2589.31	1665789	1665881	1665790	1665833	1335840					223.808	113.776	0	0
0	2.1004	0	2	1	4	5	82.6758	2.80294	39.1	98	1.7	131	1.5	2.79515	1.7	3.8	4.1	17.1	3.57	13.7	135	26	13	78	261	4.2	7	0.546	3.276	5	2	3	6	478.022	3.54546	1566	1800976	1801237	1800976	1801026	1076736					71	143	0	0
0	24.838	0	1	1	4	3	45.674	2.2	27.3	107	3.7	100	1	1.4	2.3	6	4.3	12	2.19	19.4	141	138	92	0	5	0.2	0	0.184	0	10	2	3	0	27.1739	0	0	1836432	1837431	1836432	1837028	1436328					243	139.113	0	0
0	1.9047	1	1	1	4	5	56.1062	3.44463	41.9	103	0.5	83	4.5	0.67732	2.3	2.3	6.1	41.3	3.04	15.9	137	17	17.9	76.2	293	8.8	3.9	1.5752	6.7056	2	1	2	4.25698	186.008	3.20168	1247.3	1268922	1269046	1268922	1268968	777432	1273680		1273680		107	180	0	0
0	6.8431	0	2	1	1	3	53.564	2.6	28.1	105	1.5	144	1.2	1.3	2.3	2	4.1	13.4	4.21	13.7	142	36	7	82	216	17.2	1	1.204	14.104	4	1	4	11.7143	179.402	4.55556	2530.29	1638933	1639171	1638933	1639097	1169712					103.743	222.233	0	0
0	7.2624	0	2	1	1	5	65.3523	3.5	28.9	101	1.4	175	1.4	4.8	1.4	2.4	2.9	16.1	3.2	16.9	138	20	6.3	89.6	90	9.4	3.7	0.5922	8.4224	6	2	3	14.2222	151.976	8.61538	1280	1920718	1921024	1903958	1904133	1331472					192.066	104.244	1	0
1	1.4449	1	2	1	1	5	65.4207	3.4	22.2	101	0.8	107	1.1	0.9	2.2	2.8	3.8	12.9	3.82	13.3	135	15	12.6	78.4	172	12.1607	5.3	1.53225	9.53399	10	3	2	6.22222	112.253	3.62963	1070.22	2023501	2023538	2023507	2023542	1450416	2023536	2023536	2023536	2023538	93	141	0	0
0	12.0441	0	2	1	1	5	62.4237	4	27.8	103	1	120	1.3	1.3	1.7	3.1	3.6	14.5	4.07	14.1	138	12	6	91.6	159	12	2.2	0.72	10.992	0	1	3	15.2667	220.833	10.9048	2427.4	1722040	1722398	1722040	1722329	1175208					71	124	0	0
1	12.0022	1	2	1	3	3	75.8684	2.7	29.5	113	2.7	107	1.2	2	2.1	5.3	4.9	14.4	2.98	16.8	145	59	2.2	96.1	201	13.5	1.6	0.297	12.9735	6	2	3	43.6818	676.768	24.641	8780.04	2112095	2112418	2112134	2112422	1447488	2112408	2112408	2112408	2112418	-6.79539	229.075	0	0
0	5.6212	1	1	1	2	3	70.7428	4.715	23	98	1.5	276	1	3.6	1.8	4.6	5.2	12.2	3.8	13.2	136	43	24.5	64.9	231	7	2.9	1.715	4.543	6	3	3	2.64898	134.694	1.849	611.914	1861203	1861457	1861203	1861338	1221648	1866000	1866000	1866000		492	208	0	0
1	6.1999	1	1	1	3	1	78.0543	3.81234	19.5	102	0.9	226	1	2.3	2.4	4.2	6.3	12	4.91	13.6	136	17	11.5	86.1	179	10.7	0.6	1.2305	9.2127	5	3	3	7.48696	145.469	6.19424	1340.16	1307732	1308099	1307900	1308049	623976	1308096	1308096		1308099	131.87	148.403	0	0
0	1.7081	0	2	1	4	1	41.0455	3.8	24.9	110	0.8	95	1	4.63456	2.2	3.3	4	12.1	4.05	12.9	142	9	8.8	88.2	275	14.4	2.5	1.2672	12.7008	1	2	3	10.0227	217.014	7.47458	2756.25	1470375	1470449	1470375	1470416	1110816					162	133	0	0
0	2.5819	0	2	1	4	5	73.3184	2.5	29	103	1.2	146	1.2	1.12165	1.7	2.5	4.1	14.1	4.33	14.3	139	28	27.9	61.8	147	5.2	6.5	1.4508	3.2136	2	0	2	2.21505	101.323	1.6178	325.613	1844861	1845087	1863367	1863429	1202592					152	121	0	0
0	15.875	1	2	1	4	1	74.1935	3.2	36.8	98	5.1	156	1.6	1.1	2.2	6.6	4.9	17.5	3.73	14.2	137	68	5.4	89.5	309	18.4	4.9	0.9936	16.468	12	2	4	16.5741	310.99	8.52381	5121.39	1407783	1407999	1408700	1409081	757848	1409232	1409232			115	108.086	1	0
0	2.4144	0	1	1	4	5	68.8699	4.4	25.4	99	0.5	66	1.2	7.8	2.2	6.7	1.9	13.4	2.36	14.8	142	8	3	94.6	146	15.4	2.2	0.462	14.5684	4	1	4	31.5333	316.017	17.5185	4603.87	1706796	1706996	1706796	1706854	1103496					172	169	1	0
0	8.749	0	1	2	3	5	78.3529	4.4	27.6	97	1.1	188	1.1	6.5	2	3.2	4.9	12.8	4.24	13.5	139	14	10.4	86.6	231	12.2	2.6	1.2688	10.5652	0	1	4	8.32692	182.062	6.46269	1923.52	1703827	1704639	1703948	1704158	1017456					129	111	0	0
1	2.2725	1	1	1	4	5	50.1906	3.7	22.7	103	1.2	162	1.2	2.4	1.7	4.3	4	13.3	3.65	18.4	139	22	6.2	88.6	159	13.6	5.1	0.8432	12.0496	1	0	3	14.2903	188.567	7.77193	2272.16	1643246	1643300	1643246	1643301	1203576	1643280	1643280		1643300	162.739	153.935	0	0
0	6.073	1	1	1	2	3	90	3.6	55.3	99	1.3	256	7.2	2.7	1.9	3.8	3.3	60.3	4.08	14.2	141	52	3.8	93.9	248	21.9	2	0.8322	20.5641	6	2	3	24.7105	298.005	15.3934	6128.21	1571272	1571725	1571272	1571418	-1058496	1572672		1572672		116	180	0	0
1	3.7009	1	1	1	4	5	72.4898	3.63818	24.8	104	0.8	148	1.2	1.5	2.3	4.1	6.3	13.6	3.8	14.1	138	20	16	82	363	7.5	1	1.2	6.15	1	1	3	5.125	302.5	4.55556	1860.38	1714147	1714234	1714147	1714235	1079136	1714224	1714224	1714224	1714234	179	209	0	0
0	0.9885	0	1	1	1	5	59.3443	2.9884	30.6	106	0.7	189	1.2	1.02017	2.3	3.6	4.2	13.8	5.13	18.7	141	17	13.3	82.5	281	10.8	2.8	1.4364	8.91	2	2	3	6.20301	195.628	4.71429	1743.05	1951552	1951648	1951552	1951576	1431696					177	139	1	0
0	1.4583	1	1	3	1	5	90	3	30.9	101	1.1	558	3.7	8.5	1.6	4.6	3.5	34.1	4.43	16.3	138	16	32.6	55.5	228	11.2	6.9	3.6512	6.216	5	2	3	1.70245	62.4452	1.24719	388.159	2008634	2008744	2008634	2008669	-624120	2009040		2009040		29.3544	111.121	0	0
0	1.2905	1	2	1	4	3	53.7804	3.7	24.4	99	1.1	282	1	1.7	1.9	3.1	4.6	12.3	4.85	13.2	137	13	5.1	91.4	374	21.3	3.4	1.0863	19.4682	2	1	3	17.9216	344.288	10.6279	6702.67	1690724	1691267	1691299	1691330	1219608	1696344		1696344		-60.8675	174.94	0	0
0	5.6229	0	1	1	1	3	54.7993	4.4	23.8	98	1	251	1	15.4	2.4	6.3	4.4	11.5	5.24	13.9	139	17	28.1	67	446	16	3.9	4.496	10.72	0	0	1	2.38434	99.1993	2.0303	1063.42	1365618	1366097	1365818	1365953	885576					152	203	0	0
0	39.1598	0	1	2	4	2	59.4281	3.9	31.9	103	0.8	209	1.2	1.8	2	3.6	3.9	12.6	3.46	14.5	138	25	9.9	87.8	297	12.7	1.7	1.2573	11.1506	1	2	4	8.86869	236.22	7.19672	2634	2098950	2100110	2099173	2100113	1578360					243.515	204	1	0
0	2.1376	0	2	1	4	1	59.2727	2.5	25.8	113	1.3	94	1.3	1	2.5	3.5	4.2	14.9	2.92	15.3	150	25	15	74	243	6.8	3	1.02	5.032	2	1	3	4.93333	238.235	2.84615	1198.8	1280965	1281279	1281114	1281165	761736					324.009	242.247	1	0
0	5.1938	0	2	1	1	5	49.6428	2.5	31	98	0.4	130	1.8	1.6	2.2	1.9	3.6	19.6	4.83	14.6	131	8	5	77	122	19.4	2	0.97	14.938	1	1	3	15.4	125.773	3.34783	1878.8	1342888	1343175	1342888	1343013	906672					120	92	1	0
0	7.0357	0	2	3	4	5	22.4308	4.3	23.4	101	1.1	150	1	3.49647	1.8	3.2	3.7	12.1	5.38	13.4	139	13	8	88.3	248	12.8	2.6	1.024	11.3024	2	1	3	11.0375	242.188	7.54701	2737.3	1394454	1394700	1401810	1401978	1197960					4.90835	125.674	0	0
0	4.4565	0	1	1	1	2	82.9225	3.9	25.5	105	0.6	95	1	0.9	2.1	2.7	4.5	12.2	4.19	13.2	141	17	29.8	63.2	267	9.7	5.2	2.8906	6.1304	1	2	3	2.1208	92.3684	1.71739	566.255	1763801	1764087	1763946	1764053	1037400					104.62	144.995	1	0
1	6.0652	1	1	1	3	3	83.0441	2.1	33.5	105	1.5	104	1.3	1.2	1.7	4.3	3.4	15.1	2.69	19.7	137	28	12	45	40	8.4	5	1.008	3.78	6	2	3	3.75	39.6825	0.818182	150	1728986	1729238	1729097	1729242	1001520	1729224	1729224	1729224	1729238	171.506	135.757	0	0
0	11.1194	0	2	1	1	5	77.2044	3.4	22.6	108	0.8	192	1.2	2.1	1.6	2.6	3.7	12.6	4.12	12.4	140	21	7.8	87	162	13.9	3	1.0842	12.093	5	2	3	11.1539	149.419	6.69231	1806.92	2077359	2077839	2077359	2077626	1401048					53	103	0	0
0	1.3462	0	2	1	1	5	58.0443	4.7	30.8	102	1.2	110	1.1	0.0779147	2.5	3	4.3	11.6	5.88	13.3	134	15	22.1	69.2	190	8.8	6.6	1.9448	6.0896	1	1	2	3.13122	97.6964	2.24675	594.932	1434508	1434566	1434508	1434540	926040					206	246	0	0
0	4.7508	1	2	1	1	5	77.8484	3	24.6	97	1.5	116	1.3	0.8	2.1	3.3	5.1	15.2	3.72	14.8	133	53	16.2	81.9	34	7	0.7	1.134	5.733	5	1	3	5.05556	29.9824	4.52486	171.889	2102826	2102992	2100856	2100970	1418904	2105160	2105160	2105160		186	153	0	0
1	5.7546	1	1	1	1	3	73.5285	3.8	30.4	88	0.7	84	1.1	1.7	1.6	3.5	4.2	13.3	4.35	13.7	127	14	5.9	88.2	303	10.8	4.1	0.6372	9.5256	4	2	2	14.9491	475.518	7.47458	4529.59	1439662	1439811	1439677	1439815	795552	1439808	1439808	1439808	1439811	81	92	0	0
0	4.0239	0	2	1	1	2	59.3576	2.2	29.3	114	1.2	366	1.2	3.4	1.8	3.5	5.5	13.8	3.3	13	137	15	8.5	87.5	405	10.6	3.2	0.901	9.275	1	2	3	10.2941	449.501	7	4169.12	1701061	1701760	1702096	1702192	1181088					150	99	0	0
0	1.6784	1	1	1	1	3	87.2976	2.4	25.5	105	0.9	104	1	2.936	1.6	2.8	4	12.3	3.85	14.3	141	30	9	87.4	205	12.7	3	1.143	11.0998	7	3	2	9.71111	179.353	6.93651	1990.78	1287495	1287664	1287530	1287570	522768	1287720	1287720			97	129	0	0
0	3.0718	1	2	1	4	3	61.1776	3.11767	19.5	103	2.2	121	1.1	5.6	2.6	3.1	4.2	13.4	5.48	13.8	141	13	4.9	92	321	21.2	2.6	1.0388	19.504	1	2	4	18.7755	309.01	11.5	6026.94	1799036	1799268	1811004	1811078	1263120	1811520	1811520	1811520		27.4443	148.083	1	0
0	1.9065	0	1	3	4	5	50.0436	3.60733	29.6	106	0.9	94	1	4.02145	1.8	4	4.7	11.3	4.73	14.4	140	23	20.2	68.8	293	9.1	5.9	1.8382	6.2608	0	1	2	3.40594	159.395	2.20513	997.941	1261558	1261653	1261558	1261604	823176					74	166	0	0
1	26.0545	1	1	1	1	3	74.5771	3.6	26.4	102	0.7	136	1.1	3	1.9	3.5	3.2	12.5	4.66	13.8	141	19	11	85	238	16	3.6	1.76	13.6	1	2	4	7.72727	135.227	5.66667	1839.09	1277295	1277917	1277295	1277920	624000	1277904	1277904	1277928	1277917	88.7152	204.941	1	0
0	1.1638	0	1	2	3	5	52.6901	3.56848	24	105	0.6	91	1	0.220091	2.1	4	3.7	11.7	5.02	13.4	141	11	37.8	55.8	246	20.1	4.3	7.5978	11.2158	3	3	3	1.47619	32.3778	1.26244	363.143	2115741	2115880	2115809	2115837	1654176					-76.384	185.793	0	0
0	1.2748	0	1	3	4	3	75.4386	3.1	27.4	101	0.7	152	1.3	4.40739	1.9	3.2	2.5	14.3	2.94	17	139	15	4	2	52	228.6	0	9.144	4.572	6	2	4	0.5	5.68679	0.0204082	26	2107754	2108534	2108188	2108219	1446912					264.855	145.07	0	0
0	13.2522	0	2	1	1	3	49.4373	4.1	32.9	99	3.1	182	1.2	6.4	2.1	6.7	6.5	12.6	4.27	15.5	140	29	12	82	285	12.8	5	1.536	10.496	10	2	4	6.83333	185.547	4.55555	1947.5	2007567	2008043	2007567	2007885	1574496					174	109	0	0
0	1.5488	0	1	1	1	5	83.8683	2.8	23.9	103	1.6	103	1.1	-1.06603	2	3.8	4.2	12.9	2.86	13	139	30	21.2	67.1	174	4	7.6	0.848	2.684	4	1	2	3.16509	205.189	2.03951	550.726	1432606	1432886	1432663	1432701	697920					336.426	205.344	0	0
0	2.8881	1	1	1	2	3	79.9057	3.4	19.9	111	1.7	125	1.1	3.2	1.8	2.7	3.8	12.6	5.37	13.7	147	27	10.4	85.2	206	20.6	4.2	2.1424	17.5512	4	3	2	8.19231	96.1539	5.75676	1687.62	1963190	1963770	1963219	1963289	1263216	1974240		1974240		162	99	0	0
0	1.8652	1	2	1	4	3	71.647	3.4	24	108	1	94	1	1.1	2	5.1	4.1	12.4	3.68	16.2	145	28	6	87	339	13	6	0.78	11.31	1	2	2	14.5	434.615	6.69231	4915.5	1505812	1505946	1507705	1507750	878184	1510272	1510272			-76.9797	103.121	1	0
0	1.9588	0	1	1	4	5	82.632	4.37361	24.1	109	0.7	105	1.1	-2.3483	2.1	3.9	3.6	13	4.52	14.6	145	10	17.8	76.2	202	8.6	3.9	1.5308	6.5532	1	1	1	4.2809	131.957	3.20168	864.742	1968664	1968900	1968665	1968712	1244808					122	162	0	0
0	5.4263	1	1	1	3	5	72.7794	2.8	29.5	108	0.4	117	1.2	2.81647	1.9	2.8	3.6	13.9	3.02	15.6	142	13	7.9	87.2	376	8.7	3.5	0.6873	7.5864	3	2	3	11.038	547.068	6.8125	4150.28	1378164	1378404	1378212	1378342	740616	1378488	1378488			88	125	0	0
1	1.1599	1	2	1	4	3	53.6186	3.3	25.8	96	0.5	130	1.2	3.2	1.6	3.8	4.3	13.3	4.84	13.4	132	16	8.6	81.8	294	13.2	8.4	1.1352	10.7976	9	2	3	9.51163	258.985	4.49451	2796.42	1949947	1950169	1950146	1950174	1480248	1950168	1950168	1950168	1950169	245.997	192.97	0	0
0	8.9922	0	2	3	4	5	62.917	3.5	24.1	112	0.9	172	1.1	1.9	1.4	2.5	3.1	13.4	3.64	13.9	142	15	6.1	91.5	200	9.7	2.2	0.5917	8.8755	6	2	2	15	338.009	10.7647	3000	1305521	1305880	1305521	1305737	754368					214.002	127.338	0	0
0	1.2331	0	2	3	1	5	65.7802	2.68033	35	103	1.4	144	0.9	0.290903	1.8	3.2	4.8	10.2	5.44	14.3	142	21	19.9	72.9	232	11.8	6	2.3482	8.6022	3	2	2	3.66332	98.7991	2.69004	849.889	1820107	1820244	1820107	1820137	1243872					92	119	0	0
0	0.9167	0	2	1	1	5	83.6214	3.7	27	103	1.3	120	1.2	4.04621	1.8	2.9	3.4	13.6	4.33	13.3	139	17	13.9	79.9	261	9.4	3.5	1.3066	7.5106	3	1	3	5.7482	199.755	3.97512	1500.28	2116627	2116766	2116628	2116650	1384104					103	216	1	0
0	1.3718	1	1	1	1	5	88.9161	4.4	27.1	102	1.1	143	1.1	4.67246	2	3.1	5.6	13	4.18	15.2	140	27	15	80.6	139	5.6	3.7	0.84	4.5136	4	1	2	5.37333	165.476	4.15464	746.893	1967265	1967559	1967265	1967298	1188360	1994520		1994520		116	154	0	0
0	2.0848	0	2	1	1	1	87.3795	3.1	24.5	107	1	112	1	1.3	2.2	2.4	4.2	11.7	4.29	13.3	143	20	22.1	67.8	159	9.6	6.7	2.1216	6.5088	4	2	1	3.06787	74.9434	2.10559	487.792	1592604	1592726	1592604	1592654	827160					65	146	0	0
1	2.1434	1	1	1	1	1	90	3.7	21.5	91	1	161	1	3	1.8	3.2	3.5	12.4	4.19	16.5	132	21	10	75	470	21.3	8	2.13	15.975	4	2	3	7.5	220.657	3	3525	1388506	1388556	1388506	1388557	-1241256	1388544	1388544	1388544	1388556	-139.181	62.8454	0	0
1	2.8158	1	2	3	4	5	58.9935	2.39263	19.7	108	1	83	1	4.03892	2.1	4.2	3.7	11.7	4.23	13.5	144	29	18.1	77.1	298	16.2	4	2.9322	12.4902	0	1	3	4.25967	101.63	3.36681	1269.38	2027943	2027993	2027943	2028010	1511160	2027976	2027976		2027993	219	187	0	0
0	1.0747	0	2	1	4	5	81.6921	2.9115	29.9	112	1.6	89	1.1	0.937549	1.5	2.5	3.7	13.4	7.34	17.1	147	27	9.6	80.6	372	12.3	8.4	1.1808	9.9138	2	2	2	8.39583	315.041	4.15464	3123.25	1291479	1291574	1291479	1291505	575856					48	101	0	0
0	6.6821	0	2	1	3	5	53.6957	3.8	25.7	112	1.2	115	1	3.3	1.6	3.1	4.1	10.7	3.81	12.2	146	18	10.8	85.1	202	11.7	3.5	1.2636	9.9567	4	2	3	7.87963	159.861	5.71141	1591.68	1403782	1404467	1403782	1403943	933408					225	166	1	0
0	1.5499	0	1	1	3	5	90	3.6	23.1	112	1.2	122	1	3.11269	1.7	2.1	4	12.4	3.8	15.2	149	43	20.5	68.2	242	8.3	4.9	1.7015	5.6606	4	3	4	3.32683	142.227	2.14465	805.093	1976275	1976535	1976477	1976514	-653496					121	115	0	0
1	2.9534	1	2	1	2	5	90	2.6	22.5	103	1.2	197	1.1	1.4	1.5	1.5	4.9	12.5	4.29	14.1	137	39	13.7	80.6	305	8.1	4	1.1097	6.5286	3	2	3	5.88321	274.849	4.15464	1794.38	1376468	1376701	1376468	1376538	-1253304	1376688	1376688	1376688	1376701	217.149	236.126	0	0
0	9.8442	0	2	1	1	3	65.66	3.28572	32.7	117	0.7	115	1.3	0.9	2.5	3.5	4.1	14.9	2.88	14	149	21	6.7	89.3	321	12.9	2.7	0.8643	11.5197	5	0	2	13.3284	371.399	8.3458	4278.4	1589230	1589870	1589230	1589466	1014048					156	65	0	0
0	2.6508	0	1	3	3	5	37.4311	2.91125	31	108	0.9	132	1.1	-0.691196	1.7	4.1	3.6	12.2	4.45	12.7	142	17	10.4	86.7	359	12.8	2	1.3312	11.0976	2	3	3	8.33654	269.682	6.5188	2992.82	1640552	1640656	1640552	1640615	1312656					43	102	0	0
0	13.7927	0	1	2	4	5	67.6921	4.2	29.8	106	1.4	257	1.1	0.8	1.2	2.5	4.2	13.4	4.22	14.1	141	24	34.8	57.4	197	4.9	6.6	1.7052	2.8126	5	2	2	1.64942	115.529	1.34742	324.937	1331607	1332208	1331781	1332112	738624					100.588	268.106	1	0
1	2.2821	1	1	1	1	5	88.7969	4	25.5	102	1.1	242	1.1	2.2	2.3	3.2	3.2	13.1	4.72	14.2	139	33	27.4	65.9	249	14.3	4.9	3.9182	9.4237	2	3	3	2.40511	63.5496	1.93255	598.872	1982061	1982112	1982061	1982116	1204200	1982112	1982112	1982112	1982112	80	181	0	0
0	3.3541	0	2	2	4	5	86.0729	3.6	28	103	1	125	1.2	3.6	2.1	3.5	3.7	13.6	4.8	13.6	143	17	20.7	75.3	189	8	3.2	1.656	6.024	1	2	2	3.63768	114.13	3.04858	687.522	1796151	1796441	1796152	1796232	1042152					35	112	0	0
0	1.2836	0	1	1	2	3	87.6178	4.32892	30.3	109	1	118	2.7	-0.137959	2.1	3.1	5.4	27.3	4.1	12.9	143	28	24.5	69	266	11.6	4.6	2.842	8.004	2	0	1	2.81633	93.5961	2.22581	749.143	1413395	1413473	1413395	1413426	643464					129.168	136.729	0	0
0	4.7979	1	2	1	4	3	75.4698	2.9	25.7	100	1	114	1.3	1.7	2.1	2.5	4.5	15.4	3.95	13.1	138	20	7.9	87.7	315	12.1	3.6	0.9559	10.6117	7	2	4	11.1013	329.532	7.13008	3496.9	1365923	1366213	1366006	1366121	704808	1366512		1366512		111	170.507	0	0
0	6.881	0	2	1	1	5	65.1492	3.8	31.5	96	0.5	79	0.9	0.5	2.1	3.5	5.4	11.2	3.73	14.4	136	5	18.8	72.3	225	7.2	6.7	1.3536	5.2056	2	2	3	3.84574	166.223	2.61011	865.293	1371319	1371400	1379685	1379850	786288					71	151	0	1
0	6.846	0	2	3	4	1	78.0352	3	31.4	101	1.7	191	1.2	2.1	2.2	4.3	6.1	13.8	4.98	13.4	137	25	3.2	92	191	18.4	4.1	0.5888	16.928	4	2	4	28.75	324.389	11.5	5491.25	1428504	1428925	1428504	1428669	738936					116	128	0	0
0	19.7213	0	1	2	3	5	67.9175	4.19773	21.7	104	0.6	200	1.1	1.7	1.8	3.5	3.8	12.6	4.81	14.1	141	15	5.5	91.8	129	8.3	2.3	0.4565	7.6194	2	2	4	16.6909	282.585	11.1951	2153.13	1476837	1477403	1476840	1477313	881880					-233.081	116.052	0	0
0	9.076	1	2	3	4	3	37.4653	3.7	63.1	104	4.9	127	1.4	8.7	1.9	7.3	8	15.6	5.11	12.4	138	30	12	84	335	20.9	3	2.508	17.556	11	2	3	7	133.573	5.25	2345	1400348	1400730	1400348	1400566	1072152	1402032		1402032		242.012	217.353	0	0
0	1.1904	0	2	1	4	5	86.9904	3.1	25	109	1.1	111	1.1	1.54061	2.1	2.4	4.6	13.1	4.83	14.7	143	36	17.2	72	213	9.8	6	1.6856	7.056	3	3	2	4.18605	126.365	2.57143	891.628	1781916	1781991	1781918	1781946	1019880					68	147	0	0
0	2.098	0	2	1	1	5	60.9904	3.06282	50.1	107	0.6	118	1.3	3.82311	1.8	4.6	3.9	14.6	4.09	14	142	13	32.7	57	243	10.2	7.3	3.3354	5.814	1	1	3	1.74312	72.8548	1.32558	423.578	1246356	1246502	1246360	1246410	712080					107	185	0	0
0	14.3009	0	2	3	4	2	68.386	4.3	30.6	98	0.8	131	1.2	0.8	2.2	4.3	4	12.8	4.66	15.7	136	20	19.6	71.1	154	7.1	6.4	1.3916	5.0481	5	2	3	3.62755	110.664	2.46021	558.643	1780413	1780958	1780546	1780889	1181352					195.191	78.782	1	0
0	5.2437	0	2	2	4	2	65.1035	3.7	28.9	104	1.2	226	0.9	1.2	1.9	2.8	4.1	10.2	4.64	13.2	138	16	38.7	53.4	204	8	4.9	3.096	4.272	7	2	2	1.37984	65.8915	1.14592	281.488	1356739	1356947	1356777	1356903	786432					455	293	1	0
0	2.5466	0	1	2	4	2	55.3252	4.3	27.1	104	0.8	99	1.2	1.8	4.1	2.7	3.7	13.7	5.18	14.1	139	13	28	65	302	11.3	4.8	3.164	7.345	4	3	3	2.32143	95.4488	1.85714	701.071	1627577	1627719	1627605	1627666	1142928					125	160	0	0
0	1.8285	0	2	2	3	3	73.1172	4.3	23.7	99	0.9	113	1.2	1.1	1.9	3.2	3.2	13.6	3.65	20.3	138	11	16.1	75.7	391	3.9	6	0.6279	2.9523	3	2	4	4.70186	622.711	3.11523	1838.43	1625587	1626015	1625756	1625800	985080					85	175	0	0
1	24.3576	1	2	1	4	3	78.27	4.3	22	103	1.2	140	1.4	1.1	2	2.8	4.2	16.1	3.89	15.7	139	23	27	7	14	5.4	7	1.458	0.378	9	2	4	0.259259	9.6022	0.0752688	3.62963	1877749	1878400	1877819	1878403	1192104	1878384	1878384		1878400	153	212.887	1	0
0	3.0773	0	1	1	2	2	78.0775	3.9	27.2	96	0.9	124	2.5	2	2	4.2	4.6	26.1	4.26	16.4	132	13	8.4	87.8	285	9	3.1	0.756	7.902	3	2	2	10.4524	376.984	7.19672	2978.93	1620655	1621481	1620997	1621071	936696					89.314	220.844	0	0
0	1.7162	0	2	1	4	5	54.0466	4.3	21.8	101	1.3	146	1.1	1.1	2.2	4.8	4	12.8	5.22	14.3	138	14	16	80	347	17	3.2	2.72	13.6	5	2	3	5	127.573	4	1735	1324440	1324766	1324441	1324482	850992					282	293	0	0
1	5.5626	1	1	3	4	5	79.2299	3.4	34.6	113	1	110	1.1	1.8	1.7	1.9	4.2	11.4	3.37	15.8	144	20	17.5	78.9	106	6.7	3.2	1.1725	5.2863	3	0	2	4.50857	90.4051	3.73934	477.909	1972270	1972433	1972270	1972404	1278216	1972416	1972416		1972433	-65.2494	184.134	0	0
0	3.2909	0	1	3	1	5	69.4619	3.8	22.5	105	0.7	131	1.4	7.12396	2	4.1	3.6	16.3	4.75	14.3	143	11	15.9	78.5	329	10.2	4.5	1.6218	8.007	4	2	1	4.93711	202.861	3.65116	1624.31	1818998	1819310	1818998	1819077	1210512					108	225	0	0
0	1.3129	0	1	1	4	5	88.6149	3.4	22.7	110	1.8	148	1	0.9	1.9	2.8	4.5	12.1	3.62	13.6	140	51	9.7	83.6	212	7.5	2.9	0.7275	6.27	2	1	2	8.61856	291.409	5.09756	1827.13	1283267	1283440	1283267	1283298	507000					174	163	0	0
0	0.8998	0	1	1	4	5	79.7889	3.73183	22	104	1	129	1	-0.154234	2	3.6	4.3	12	4.27	13.1	141	20	11	86.3	297	11	2	1.21	9.493	3	2	3	7.84545	245.454	6.29927	2330.1	1704959	1705163	1704959	1704981	1006008					77	142	0	0
0	9.1116	1	2	3	3	3	30.8524	1.2	25.6	111	2.8	117	1.2	1.7	2.6	4.8	6.3	13.6	4.12	13.7	139	83	14	79.3	157	9.1	3.4	1.274	7.2163	5	2	4	5.66429	123.234	3.83092	889.293	1540510	1540746	1538730	1538948	1267632	1544304	1544304	1544304		48	54	0	0
0	1.7536	0	1	1	3	5	61.2491	3.6	25.6	99	0.6	207	1.1	1.9	1.4	3.2	5.6	12.8	4.16	14.4	129	18	10.4	84.3	620	32	4.4	3.328	26.976	8	3	3	8.10577	186.298	5.36943	5025.58	1297846	1298170	1297846	1297888	761304					328.781	148.05	1	0
1	11.7182	1	1	1	4	2	78.9186	3	36.4	117	0.8	134	1.6	1.7	3.2	1.7	4.1	18	2.67	13.9	142	20	23.5	74.3	160	10.7	1.7	2.5145	7.9501	8	3	3	3.1617	63.6309	2.89105	505.872	1448671	1448953	1448674	1448955	757344	1448952	1448952	1448952	1448953	-288.127	109.293	1	0
0	25.1251	0	1	1	3	1	55.0857	4.3	27.2	103	0.8	95	1	1	1.5	2.4	4.3	10.5	4.05	12.7	140	15	43.2	50.7	198	17.5	3.9	7.56	8.8725	3	2	3	1.17361	26.1905	1.0284	232.375	1879735	1880556	1879743	1880346	1397184					186.776	142.22	0	0
1	23.7278	1	2	1	4	5	87.9477	3.7	20.3	107	2.5	126	1.2	2.4	2	4.2	3.8	13.6	3.94	15.2	137	39	10.3	87.1	180	8.9	0.9	0.9167	7.7519	6	3	3	8.45631	196.357	6.75194	1522.14	1890214	1890780	1890214	1890783	1119792	1890768	1890768		1890780	74	152	0	0
0	3.7332	1	2	1	1	5	59.8491	4	23.4	90	0.8	127	0.9	1.1	2.1	3.5	4.5	10.9	5.46	14.5	126	11	7.4	86.8	199	10.2	4.3	0.7548	8.8536	1	1	2	11.7297	263.646	6.57576	2334.22	1358086	1358245	1358086	1358176	833808	1362816	1362816	1362816		110	204	0	0
1	1.0593	1	1	1	4	5	79.7224	3.9	28.6	103	0.7	170	1.2	1.5	1.6	4.8	4.9	13.6	3.65	15.2	137	21	14	80.1	198	12.8	4	1.792	10.2528	8	2	3	5.72143	110.491	4.02513	1132.84	2045584	2045604	2045584	2045609	1347216	2045592	2045592	2045592	2045604	116	100	0	0
0	2.0969	0	1	1	4	5	56.1499	3.7	23.9	103	0.7	139	1.2	2.9	1.8	3.9	4	14	5.2	14.4	145	17	8	77	159	14.8	4	1.184	11.396	4	3	4	9.625	134.291	3.34783	1530.38	1626809	1627171	1626809	1626859	1134936					73	113	0	0
0	5.0989	0	1	3	4	5	64.3748	3.5	24.8	105	1	137	1.1	1.8	2	4.1	5.8	13.1	4.62	13.8	135	24	15.5	80.6	360	12.1	2.1	1.8755	9.7526	3	2	3	5.2	191.949	4.15464	1872	1673011	1673294	1673011	1673134	1109088					606	127	0	0
0	0.8453	1	1	1	4	5	90	2.8	22.4	95	1.5	394	1.6	5.3	2.2	6.2	5.5	17.8	5.88	14	138	59	5.9	89.2	131	15.1	3.7	0.8909	13.4692	4	3	3	15.1186	147.042	8.25926	1980.54	2111349	2111531	2111349	2111369	-518424	2112072	2112072	2112072		183	174	0	0
0	1.7916	0	1	1	1	5	88.2861	2.98066	24	98	1	149	1.1	3.8	1.6	3.7	3.5	12.7	4.53	14.1	137	27	10	74	300	20.7	1	2.07	15.318	3	1	0	7.4	144.928	2.84615	2220	1516738	1516841	1517444	1517487	743352					198.537	176.114	0	0
0	2.0415	0	1	1	1	3	73.69	2.3	27.3	105	0.6	86	1.1	1.6	1.8	2.7	4.1	12.8	2.38	21.5	141	29	5.2	90.1	244	7.3	3.2	0.3796	6.5773	1	1	4	17.3269	642.782	9.10101	4227.77	1872188	1872544	1872413	1872462	1226664					50.905	121.295	1	0
0	5.7494	0	1	1	4	5	48.1067	4.42444	39	108	0.6	86	1.2	-1.01228	2	3.4	4.5	12.6	4.73	13.3	141	10	26.9	64.9	286	10.9	5.4	2.9321	7.0741	2	2	1	2.41264	97.541	1.849	690.015	1348871	1349148	1348871	1349009	927456					151	269	0	0
0	4.1376	1	1	1	1	5	90	3.8	37	101	1.3	138	4.2	3.41541	2.1	2.4	4.5	41.3	4.43	13.1	137	22	8.3	87.2	238	8.6	4	0.7138	7.4992	3	2	4	10.506	333.427	6.8125	2500.43	1998419	1998515	1998419	1998518	-631344	1998528		1998528		-282.622	190.811	0	0
0	0.8525	1	1	2	3	3	76.6202	3.5	26.2	107	1	159	1	1.1	1.6	3.4	4.2	12.4	3.58	14.7	143	26	15.8	78.7	272	6.8	4.9	1.0744	5.3516	4	2	2	4.98101	253.165	3.69483	1354.84	1988121	1988783	1998334	1998354	1316928	2014824	2014824			72	116	1	0
0	2.0548	0	2	1	4	5	84.4402	3.9	29.2	99	1.3	148	1.1	2.64401	2.1	4.3	5.4	12.5	2.9	14.3	132	39	7.5	87.9	255	5.3	3	0.3975	4.6587	5	2	2	11.72	641.509	7.26446	2988.6	1895056	1895199	1895056	1895105	1155360					66	118	0	0
0	1.9229	0	1	1	1	3	58.5636	3.9	22.7	102	1.3	114	1	1.7	1.8	3.6	4.5	11.7	4.22	14.5	136	36	51.6	39.6	385	11.4	2.9	5.8824	4.5144	2	1	2	0.767442	65.4495	0.655629	295.465	1971209	1971445	1971473	1971519	1458192					337.706	119.707	0	0
0	1.1747	0	2	3	4	5	35.3813	4.23968	26.6	103	1	106	1	1.61839	2.3	4.2	3.5	12	5.06	13.5	140	21	18.1	74.8	254	8.3	4.1	1.5023	6.2084	1	1	1	4.1326	169.074	2.96825	1049.68	1641844	1641998	1641844	1641872	1331904					127	199	0	0
1	4.3609	1	2	1	1	5	22.8722	3.2	25.5	109	1	162	1.2	2.9	1.8	1.7	3.5	13.9	5.61	12.8	146	14	6.3	88.7	268	10.4	4.8	0.6552	9.2248	5	3	4	14.0794	409.035	7.84956	3773.27	1374968	1375072	1374968	1375073	1174608	1375056	1375056		1375072	200.159	124.605	0	0
0	1.4198	1	1	1	4	5	90	2.91269	19.4	102	1.3	195	1	1.7	1.96	3.5712	4.6	12.3	4.66	14.1	135	40	26.8	68.7	243	12.1607	2.9	3.25907	8.3544	5	3	3	2.56343	74.5612	2.19489	622.914	1934232	1934293	1934232	1934266	-695520	1934448		1934448		351.468	141.756	1	0
0	16.1765	0	2	1	2	5	51.3624	2.29802	35	113	4.4	131	1.2	1.1	2	8.7	3.8	14.2	3.57	16.8	142	105	9.2	80.6	352	17.9	7	1.6468	14.4274	5	3	2	8.76087	213.748	4.15464	3083.83	1966784	1968381	1969596	1969984	1503672					290.678	129.28	0	0
0	2.9871	0	1	1	4	3	90	2.948	28	107	1	124	1.1	2.2	1.9	3.1	3.5	12.4	4.68	16.4	144	22	6.3	88.7	206	9.2	4.5	0.5796	8.1604	3	3	2	14.0794	355.418	7.84955	2900.35	1339581	1339744	1339581	1339652	-1290192					104	135	1	0
0	1.4934	1	2	1	4	5	81.4085	2.75547	24.7	104	2.4	96	1	0.413235	1.9	5.8	4.7	11.9	3.73	14.3	139	47	15.5	74.7	206	5	5.2	0.775	3.735	6	2	1	4.81935	265.807	2.95257	992.787	1547042	1547152	1547042	1547078	833904	1551840		1551840		79	146	0	0
0	2.4904	0	1	2	4	3	21.2804	2	35.6	117	2	122	1.3	1.3	1.6	3.6	3.2	14.7	3.4	19.6	143	47	10	83	70	3.2	7	0.32	2.656	5	2	4	8.3	218.75	4.88235	581	1982162	1982726	1982172	1982232	1794096					356.404	131.925	0	0
0	8.9253	1	1	3	4	3	66.7805	2.7	32.2	101	0.6	158	1.3	2.4	2	3	4	15	4.06	15.8	137	26	10	82	118	3.8	3	0.38	3.116	8	2	4	8.2	310.526	4.55556	967.6	1768317	1768649	1768317	1768531	1183320	1768848	1768848	1768848		245	199.559	1	0
0	2.8781	0	1	1	1	5	76.0797	2.7	22.4	104	0.4	76	1.2	1.7	1.7	2.9	4	13.5	3.65	17.9	140	9	11.9	80.4	364	11.6	5.5	1.3804	9.3264	3	2	4	6.7563	263.692	4.10204	2459.29	1528874	1529342	1528874	1528943	862416					77	181	0	0
0	1.8398	0	2	1	1	5	43.9793	2.9	29.9	97	0.6	116	1.1	1.6	2.2	4.2	4.7	12.8	4.16	13.8	133	12	3	89	251	28	3	0.84	24.92	5	3	3	29.6667	298.81	8.09091	7446.33	1344456	1345336	1329984	1330029	944448					147	121.668	1	0
0	4.1061	0	1	1	1	5	80.7034	3.1855	26.4	102	1	114	1.1	1.67703	2	3.6	4.2	12.9	3.87	13.9	138	20	10.3	87.3	283	9.3	1.8	0.9579	8.1189	4	3	1	8.47573	295.438	6.87402	2398.63	1876218	1876573	1876218	1876317	1169256					254	147	0	0
0	20.9238	1	2	1	4	1	77.0537	3.2	30	105	1.5	84	3.6	1	1.9	2.8	4.1	35.2	4.46	13.7	146	33	20.7	69.2	176	6.9	6.5	1.4283	4.7748	2	1	1	3.343	123.223	2.24675	588.367	1351982	1352557	1352055	1352558	676992	1352832	1352832	1352832		217.313	158.492	0	0
0	2.653	0	1	3	4	2	29.4508	1.7	23.6	125	1.4	123	1.2	1	2.7	5.1	3.9	13.4	2.87	17.3	154	86	7.9	91.2	20	22.5	0.6	1.7775	20.52	0	1	3	11.5443	11.2518	10.3636	230.886	2003597	2004328	1999410	1999474	1740816					539	225.609	0	0
0	2.9691	1	2	1	3	3	72.683	3.3	27.3	104	1	107	1.2	3.8	1.7	5.5	5.1	13.6	3.74	14	137	21	19.7	65.5	386	18.1	7.7	3.5657	11.8555	2	2	3	3.32487	108.254	1.89855	1283.4	1720255	1720489	1720267	1720339	1083552	1722816	1722816	1722816		147	157	0	0
0	1.0678	0	2	1	1	5	60.4825	2.86102	29.4	105	1.2	121	1	1.2	2.1	3.9	4.5	12.3	4.73	14.2	139	16	21.4	70	183	9.7	6.4	2.0758	6.79	3	1	1	3.27103	88.1588	2.33333	598.598	1400907	1401089	1400920	1400946	871080					69	190	0	0
0	0.9829	0	1	1	4	5	64.4431	3.4	28.5	103	1.2	79	2	3.26664	2	3.2	4.2	21.5	4.32	15.3	139	37	9.5	79.1	311	10.9	4.2	1.0355	8.6219	2	1	4	8.32631	300.338	3.78469	2589.48	1691682	1691777	1691682	1691706	1127160					77	110	0	0
0	1.0101	0	1	1	4	5	79.9062	4.2	26.1	102	0.7	122	1.1	2.4092	2.2	2.9	3.6	13.2	4.75	13.6	140	13	26.5	65.6	271	15	5.3	3.975	9.84	1	2	3	2.47547	68.1761	1.90698	670.853	1421946	1422066	1421946	1421971	721968					135	171	0	0
0	1.1948	0	1	1	1	3	81.7994	4.25547	27.6	111	0.8	85	1.1	0.481497	2.1	2.9	3.3	11.4	3.12	17.4	146	18	29.3	63.3	357	7.3	4.4	2.1389	4.6209	1	2	1	2.16041	166.908	1.7248	771.266	2017649	2017793	2017649	2017678	1300896					71	139	1	0
0	0.9279	0	2	2	4	1	53.2188	4	22.4	97	1.2	283	1.5	4.28444	2.1	4.9	4.9	16.8	5.23	13.9	133	14	23.2	63.5	161	6.1	11.5	1.4152	3.8735	5	2	1	2.73707	113.765	1.73973	440.668	1246509	1246674	1246554	1246577	780312					184.318	138	1	0
0	10.327	0	2	3	4	2	51.859	3.6	33.8	98	0.8	208	1.1	1	2	2.7	3.5	12.5	4.73	13.4	133	16	18.9	74.3	210	15.3	4.8	2.8917	11.3679	1	2	3	3.93122	72.6216	2.89105	825.556	1486975	1487129	1485653	1485900	1030896					-92.9628	107.608	1	0
0	1.7976	0	1	2	4	5	84.6683	4.1	24.4	99	1	124	1.1	1.02125	1.8	2.4	3.8	12.5	4.37	13.7	138	17	13.1	82.5	256	9.6	3.9	1.2576	7.92	2	2	2	6.29771	203.562	4.71429	1612.21	1639870	1639980	1639870	1639913	898176					117	217	0	0
0	8.2298	0	1	1	4	5	56.6759	4.4	21.5	104	0.8	109	1.1	1.3	1.4	4.1	4.7	12.9	4.2	13.3	138	18	21.1	76	288	5.3	2.1	1.1183	4.028	3	1	3	3.6019	257.534	3.16667	1037.35	2078945	2079253	2078969	2079167	1582464					-111.366	172.468	0	0
1	10.4403	1	1	1	4	5	80.1669	3.6	20.2	104	0.4	106	1	0.8	2.1	3.6	4.1	12	3.97	13.7	140	15	12.7	82.5	190	9.1	3.1	1.1557	7.5075	4	2	2	6.49606	164.403	4.71429	1234.25	1493470	1493718	1493470	1493721	791208	1493712	1493712	1493712	1493718	-105.798	105.033	0	0
0	1.5365	0	2	3	4	3	69.8956	4.32546	22.6	105	1.1	145	1.4	1.3	1.8	3.3	4.5	15.9	4.84	14	142	17	8.1	88	175	12.8	3.2	1.0368	11.264	1	2	4	10.8642	168.789	7.33333	1901.23	1596678	1597025	1596678	1596715	984168					507.01	217.322	0	0
0	2.017	0	2	1	1	5	77.1635	1.4063	25.6	101	0.9	141	1.1	2.14338	1.9	2.5	3.7	13.2	5.48	14.4	139	15	9.4	86.2	146	6.3	3.7	0.5922	5.4306	4	1	2	9.17021	246.538	6.24638	1338.85	1813360	1813502	1813360	1813408	1137408					94	200	0	0
1	2.8138	1	2	3	4	3	66.7606	2.3	36.5	105	1	161	1.3	1.6	2	3	3.9	14.7	3.74	18.3	140	50	12	46	70	14.1	21	1.692	6.486	10	3	4	3.83333	41.3712	0.851852	268.333	1759935	1759999	1759935	1760003	1175112	1759992	1759992		1759999	293.692	99.9069	0	0
0	0.9131	1	1	3	4	3	74.1047	3.6	30.3	97	1	492	2.9	4.9	2	4.1	5.5	29	2.47	16.1	130	21	16.5	78	326	7.6	4.2	1.254	5.928	2	1	2	4.72727	259.968	3.54546	1541.09	1330421	1331010	1330820	1330842	681264	1343880		1343880		101.587	265.082	0	0
0	1.8251	1	2	2	3	3	61.915	3.8	22.8	94	43	139	1.3	1.3	4.5	13.1	7.5	13.6	3.89	15.3	134	25.421	21.2	73.7	192	11.2	3.9	2.3744	8.2544	7	1	2	3.47641	80.8625	2.80228	667.472	1852151	1852890	1852556	1852600	1309776	1857504	1857504	1857504		230.011	78.8507	0	0
1	2.4449	1	2	1	4	5	71.5427	4.5	25.6	101	1.2	172	1	3.8	1.7	2.7	4.5	11.1	4.17	12.1	141	28	8	88.8	235	14.3	2.7	1.144	12.6984	1	0	4	11.1	205.42	7.92857	2608.5	1621706	1621873	1621706	1621765	994992	1621872	1621872	1621872	1621873	67	125	0	0
0	0.7229	1	1	1	4	5	77.2253	4.49887	22.6	105	0.8	133	1	3.17553	1.7	2.6	3.8	11.8	4.79	13.4	142	18	29.9	62.8	220	7.5	5.6	2.2425	4.71	0	1	2	2.10033	98.1048	1.68817	462.074	1335678	1335738	1335678	1335696	659184	1339800		1339800		170	225	0	0
0	0.8617	1	1	2	3	3	78.5743	2.48596	24.1	103	0.8	263	1.2	3.5	1.5	3.3	3.6	13.9	6.4	14.3	142	13	2	82	273	24.8	3	0.496	20.336	5	2	3	41	550.403	4.55556	11193	1952991	1953400	1952995	1953016	1264680	1960656		1960656		143	166	0	0
0	19.4002	1	2	1	4	5	72.705	2.9	19.7	105	1.8	202	1	1.3	2.1	1.4	3.7	11.7	3.86	15.1	140	36	17.2	75.2	237	12.1	6.2	2.0812	9.0992	6	1	3	4.37209	113.877	3.03226	1036.19	1691912	1692543	1691912	1692378	1055016	1693440	1693440	1693440		79.0419	103.53	0	0
0	1.1913	1	1	1	1	5	90	4	25.2	101	0.8	108	1.2	1.6	2	2.8	3.8	13.9	3.92	13.7	137	15	17.6	67.4	243	9.5	6.4	1.672	6.403	4	3	2	3.82954	145.335	2.06749	930.58	1677569	1677641	1677569	1677597	-952200	1678296	1678296			216	171	1	0
1	1.0042	1	1	1	4	5	76.731	3.3	25.8	111	0.7	88	1.1	0.184092	1.9	2.4	4.3	12.9	3.39	13.1	143	8	10	81.2	306	12.6	5.3	1.26	10.2312	4	2	3	8.12	242.857	4.31915	2484.72	1872404	1872510	1872404	1872428	1200240	1872504	1872504	1872504	1872510	165	194	0	0
0	1.8082	0	2	1	4	5	55.7319	4	26.1	103	1.3	112	1.6	-1.12011	2	3.4	4	17.3	4.66	14	138	17	7.8	89.6	194	9.2	2	0.7176	8.2432	2	2	3	11.4872	270.346	8.61539	2228.51	1692387	1692447	1692387	1692430	1204176					201	260	0	0
0	1.7724	1	1	2	3	3	60.7309	3.2	38.8	94	6	141	1.5	1.2	2.1	4.6	4.1	16.7	4.14	16.1	136	39	4	76	233	8.3	19	0.332	6.308	6	3	1	19	701.807	3.16667	4427	1869859	1870358	1869859	1869902	1337856	1873848	1873848			-27.8896	206.219	0	0
1	1.9589	1	1	1	4	5	81.0877	3.8	25.1	104	1.2	222	1.3	4.6	2.1	2.8	4.5	14.9	4.01	12.3	137	27	3.9	91.5	212	14	4.5	0.546	12.81	3	1	3	23.4615	388.278	10.7647	4973.85	1731048	1731093	1731048	1731095	1020720	1731072	1731072		1731093	47	148	0	0
0	3.8582	0	2	2	4	2	68.4703	4.6	18.4	103	1.3	179	1	1.8	2.2	2.8	3.1	11.6	4.73	13.3	142	22	35.3	57.7	217	9.1	5.3	3.2123	5.2507	10	2	3	1.63456	67.5528	1.36407	354.7	1790128	1790317	1795336	1795428	1190328					54	192	0	0
0	25.2812	0	1	1	1	5	41.0239	3	26.7	110	0.7	147	1.2	3.4	1.2	1.9	3.9	13.7	4.3	12.9	140	10	7	91.2	304	23.9	1.6	1.673	21.7968	5	2	4	13.0286	181.709	10.3636	3960.69	1864889	1865608	1864889	1865496	1505520					124.935	61.3381	0	0
0	15.2411	1	2	2	4	1	72.0699	2.7	28.4	106	3.3	106	1.8	2	1.9	3.8	4.9	19	3.05	16	140	35	7.6	85.7	232	12.9	6.6	0.9804	11.0553	10	1	3	11.2763	236.638	5.99301	2616.11	1521756	1522336	1521756	1522122	890424	1522872		1522872		44	158.527	0	0
0	1.1875	0	2	1	4	5	84.5954	2.68849	26.7	107	1.1	104	1.2	3.64347	1.8	2.3	4.4	14	4.6	12.7	137	23	18.8	73.3	154	6.1	6.9	1.1468	4.4713	2	1	2	3.89894	134.287	2.74532	600.436	1233440	1233567	1233440	1233469	492384					111	134	0	0
0	1.1731	0	1	1	1	2	65.82	3.7	29	106	1	140	1.2	0.8	3.5	3.5712	4.1	14.6	2.91	14.9	137	30	14.2	79.2	202	13	4.8	1.846	10.296	2	2	2	5.57746	109.426	3.80769	1126.65	1581319	1581448	1581321	1581349	1004736					366.408	205.008	1	0
0	4.2527	0	2	1	4	5	55.9227	2.47817	23	101	1	98	1.1	2.5	2.1	2.6	3.5	12.7	4.58	12.5	136	11	42.4	49.2	218	8	4.8	3.392	3.936	4	2	3	1.16038	64.2689	0.968504	252.962	1309123	1309381	1309123	1309225	819240					140	167	0	0
0	4.801	0	2	1	1	5	50.5974	3.7	26.2	105	1.2	109	1.2	-0.649683	2.1	4.1	3.8	14	4.47	14.4	136	20	14.8	77.8	300	8	3.6	1.184	6.224	1	1	2	5.25676	253.378	3.50451	1577.03	1609921	1610274	1609921	1610036	1166688					119	153	0	0
0	2.4617	0	1	1	1	3	59.3526	2	27.2	109	0.6	85	1.1	0.9	1.6	3.5	3.4	13.3	2.85	14.8	140	20	5.3	91.6	274	7.5	1.8	0.3975	6.87	4	2	3	17.283	689.308	10.9048	4735.55	1256782	1256895	1252212	1252272	731616					250.317	178.935	0	0
0	7.1069	0	1	1	4	5	51.7852	3.7	24.4	105	0.9	118	1	2.1	2.3	5.1	4.1	12.2	4.31	12.9	142	12	5.9	91.5	317	13.4	1.9	0.7906	12.261	3	2	1	15.5085	400.961	10.7647	4916.19	1846550	1846792	1846550	1846721	1392912					196.958	229.087	0	0
0	27.9617	1	1	1	1	2	64.7635	4.5	31.1	99	0.7	114	1.1	2.5	2.3	3.6	4.1	13.3	4.74	17.9	139	18	6.8	88	379	9	4.2	0.612	7.92	6	3	3	12.9412	619.281	7.33333	4904.71	1984744	1985607	1984935	1985607	1417416	1986312		1986312		141.007	170.875	0	0
0	1.203	0	1	1	4	5	62.8481	2.74028	24.9	112	0.8	165	1	2.53139	2.5	4.3	4.8	11.6	2.97	14.7	137	31	13.4	81.2	199	12.1	4.3	1.6214	9.8252	2	2	4	6.0597	122.733	4.31915	1205.88	1814029	1814179	1814029	1814058	1263480					260	146	0	0
0	0.9676	0	2	3	1	5	53.0162	3.95566	22.6	94	1.3	122	1.2	1.19127	1.7	3.5	3	13.8	4.68	13.7	139	21	5.9	91.2	212	12	2.2	0.708	10.944	3	1	2	15.4576	299.435	10.3636	3277.02	1793758	1793845	1793758	1793782	1329336					82	236	0	0
0	1.0592	0	2	1	4	1	86.3936	5.02595	29.5	105	1.6	104	1.6	2.23979	2.1	3.5	4.5	18.3	4.63	15	142	28	28.4	58.4	126	7.7	5.3	2.1868	4.4968	5	1	1	2.05634	57.6184	1.40385	259.099	1759816	1759911	1759816	1759842	1003008					57	125	1	0
0	3.7877	1	2	1	3	3	57.4073	2.6	29.6	108	1.1	139	1.2	1.3	2.5	3.6	4.2	13.2	4.17	15.2	142	31	3.6	94.6	379	34	1.7	1.224	32.164	0	0	1	26.2778	309.64	17.5185	9959.28	1448056	1448247	1448056	1448147	945168	1492032	1492032	1492032		139.139	161.708	0	0
0	12.1592	1	1	1	1	2	79.2125	4.3	21.8	101	0.8	104	1	1.6	2.5	3.6	3.6	12	4.16	15.1	142	23	11.4	81.2	267	14.9	6.4	1.6986	12.0988	1	2	4	7.12281	157.188	4.31915	1901.79	1517342	1517680	1517337	1517629	823440	1548984	1548984	1548984		54.6824	186.213	0	0
0	1.8037	0	1	1	1	5	52.3317	3.7	37.2	108	0.6	89	1.1	1.57788	2.1	3.9	4	12.7	4.64	15.6	141	3	31.9	60.5	544	11.4	4.8	3.6366	6.897	2	2	4	1.89655	149.59	1.53165	1031.72	2075594	2075654	2075594	2075637	1617168					85	154	0	0
0	1.2728	0	2	3	1	2	70.6272	3.4	36.9	100	2	171	2.7	1.4	3.3	4.8	4.1	27.8	2.82	16	143	114	15	76	751	12.6	7	1.89	9.576	3	2	2	5.06667	397.354	3.16667	3805.07	1288822	1289344	1306978	1307009	670128					-59.7683	139.349	1	0
1	12.5123	1	1	1	1	2	75.5443	2.1	31.6	119	1.8	244	1.2	4	1.8	8.9	4.8	13.8	2	14.1	132	34	11.3	86.1	174	9.6	1.9	1.0848	8.2656	12	2	4	7.61947	160.398	6.19425	1325.79	1866832	1867132	1866834	1867134	1205064	1867128	1867128		1867132	15.0989	154.319	0	0
1	13.8771	1	2	1	4	5	67.191	2.7	22	99	0.8	60	1.1	1.2	1.9	3.4	6.2	13	4.95	17.3	133	24	13.8	83.3	191	11.8	1.8	1.6284	9.8294	1	0	2	6.03623	117.293	4.98802	1152.92	2091545	2091875	2091545	2091878	1502952	2091864	2091864	2091864	2091875	61.2145	74.2108	0	0
0	14.546	0	2	3	1	1	62.3289	2.9	26.7	102	1.4	394	1.4	2.8	1.6	4.8	3.7	15.6	5.4	14.5	141	13	41.6	51.8	507	16.1	3.7	6.6976	8.3398	2	1	3	1.24519	75.6988	1.07469	631.312	1869505	1869853	1869505	1869854	1323504					243	168	1	0
0	6.7815	0	1	1	1	3	54.5592	3.69511	28.1	108	1.2	132	1.4	3.3	1.8	5.3	3	16.2	4	19.7	143	36	8.2	88.9	387	12.1	1.9	0.9922	10.7569	3	2	4	10.8415	390.042	8.00901	4195.65	1559835	1560134	1559835	1559998	1081896					99	147	1	0
0	10.7627	0	1	3	4	5	37.2245	4.1	21.7	102	0.7	239	1	4.8	1.5	1.9	5.1	11.5	3.82	14	137	15	41.3	52.2	407	12.3	3.3	5.0799	6.4206	1	2	4	1.26392	80.1197	1.09205	514.417	1516391	1516841	1516391	1516650	1190304					296.653	205.342	0	0
0	1.0535	0	2	1	1	5	51.7386	3.63506	25.1	102	1.2	102	1.1	2.09084	2.1	3.3	4.3	12.6	5.34	13.4	142	13	31.4	59.6	325	8.4	6.1	2.6376	5.0064	2	2	2	1.89809	123.218	1.47525	616.879	1941734	1941783	1941741	1941766	1488504					68	163	0	0
1	1.5563	1	1	1	2	5	83.5761	3.2	28.8	98	0.9	136	1.1	1.1	1.8	3	3.3	12.9	3.9	16.8	136	18	4.3	92.3	523	21.9	2.8	0.9417	20.2137	3	2	2	21.4651	555.379	11.987	11226.3	1827223	1827308	1827223	1827260	1095096	1827288	1827288	1827288	1827308	99	138	1	0
0	1.2828	1	2	1	1	5	86.9138	2.6	24.1	109	1.3	124	1.1	4.25496	1.5	2.8	4.2	13.3	4.35	16	145	29	8.8	85.5	247	10.2	4.5	0.8976	8.721	1	1	2	9.71591	275.178	5.89655	2399.83	2019949	2020121	2019949	2019980	1258584	2027592		2027592		62	61	0	0
0	4.1933	0	2	1	3	5	68.3706	3.7	25.3	104	1.1	263	1.3	0.55526	2	2.8	4.8	14.5	4.24	13.8	140	28	10.9	82	163	11.9	4.7	1.2971	9.758	3	3	1	7.52294	125.665	4.55555	1226.24	1949959	1950183	1949959	1950060	1351032					54	129	1	0
0	8.8002	0	2	1	4	3	67.2944	3.8	26.6	106	0.9	120	1.2	0.9	2.2	3.7	4.1	14.4	3.95	13.9	137	22	20.7	70.9	140	9.7	6.5	2.0079	6.8773	5	3	3	3.42512	69.7246	2.43643	479.517	1452419	1452953	1453340	1453551	862920					395.824	173.891	1	0
0	2.9021	1	1	1	4	3	90	2.70846	31	82	3.7	110	1.38	2.1	1.9	4.1	3.6	15.06	4.75	14.9	132	105	22.5	72.5	122	17.4	3.9	3.915	12.615	9	2	4	3.22222	31.1622	2.63636	393.111	1313030	1313082	1308140	1308209	-1321632	1313208	1313208	1313208		213.489	107.605	0	0
0	3.5791	1	1	1	4	1	88.5589	3.7	27.3	102	0.7	124	1.1	1.3	1.9	2.3	3.4	12.9	4.61	15.7	138	9	18.6	72.4	159	8.4	6.4	1.5624	6.0816	5	2	2	3.89247	101.766	2.62319	618.903	1901760	1901916	1901787	1901873	1125984	1917624		1917624		60	241	0	0
1	1.718	1	2	1	1	3	77.3967	1.8	43.2	106	3.2	72	2.4	3.1	2.4	4	5	25.4	3.81	16.2	140	78	3	88	99	3.3	9	0.099	2.904	14	3	4	29.3333	1000	7.33333	2904	1732291	1732327	1732293	1732334	1054296	1732320	1732320	1732320	1732327	447.266	160.113	0	0
0	8.3504	1	1	1	1	5	86.6782	3.8	27.4	107	1.2	123	1.9	2.5	2.1	3.7	4.2	20.7	3.71	14.7	144	27	7	86.8	157	6.7	5.6	0.469	5.8156	3	1	2	12.4	334.755	6.57576	1946.8	1745053	1745369	1745053	1745254	985752	1758672		1758672		89	98	1	0
0	2.6083	0	2	1	1	5	49.8282	4	24.5	107	0.8	118	1.7	1.6	1.7	2.7	4.2	18.4	4.46	13.2	139	13	11.5	84.9	246	7.1	3	0.8165	6.0279	2	1	0	7.38261	301.286	5.62251	1816.12	1800415	1800565	1800415	1800477	1363920					2016	141	0	0
0	0.9652	0	1	1	1	5	37.7339	3.69185	25.6	104	0.9	79	1	3.47872	2.1	3.1	4.1	11.5	4.77	12.9	139	9	52.1	41	355	6.8	5.1	3.5428	2.788	1	2	2	0.786948	100.203	0.694915	279.367	1861101	1861168	1861122	1861145	1530552					62	168	0	0
0	4.8092	1	2	1	4	5	90	3.3	28.7	108	2.2	153	1.3	1.8	1.5	4.5	5.2	15	3.32	15.4	136	48	4.7	89.6	277	11.8	5.5	0.5546	10.5728	5	2	4	19.0638	499.459	8.61539	5280.68	1587593	1587783	1587593	1587709	-1042176	1587792		1587792		45	118	0	0
0	31.2536	0	1	1	2	5	79.1682	3.5	25.5	108	0.8	136	1	2.1	1.8	2.3	3.7	11.2	4.04	12.4	146	12	25.4	68.8	238	8.2	4.7	2.0828	5.6416	1	1	4	2.70866	114.269	2.20513	644.661	1876593	1877343	1876593	1877343	1183080					-294.254	114.371	0	0
1	8.3068	1	1	1	4	5	75.9016	3.5	36.9	108	0.7	132	1.4	1.4	2	3.5	4.4	16	6.86	17.9	146	24	3	94	728	39.9	3	1.197	37.506	3	2	3	31.3333	608.187	15.6667	22810.7	1907954	1908151	1907954	1908153	1243056	1908144	1908144		1908151	189.202	222.051	1	0
1	6.6007	1	1	1	1	5	84.9013	3.53155	27.3	96	1.6	277	1.1	2.3	3.1	5.4	5.1	12.5	4.71	16.6	131	38	6	80	436	17.1	1	1.026	13.68	3	1	3	13.3333	424.951	4	5813.33	1275839	1275994	1275839	1275997	532104	1275984	1275984	1275984	1275994	300.599	199.997	1	0
0	8.3005	1	1	1	3	5	77.6786	2.4	28.3	107	0.4	125	1.2	1.7	1.5	2.2	4.1	13.6	3.74	13.1	141	17	9.5	86.3	142	9.8	3.2	0.931	8.4574	3	3	2	9.08421	152.524	6.29927	1289.96	1683040	1683759	1683040	1683239	1002576	1688784	1688784			105	126	0	0
0	1.7769	0	1	1	2	5	77.5393	3.79904	22.5	107	0.7	105	1	1.63085	2.1	3.2	4.2	11.6	3.96	13.6	141	20	39.6	52	237	7.3	5	2.8908	3.796	1	0	0	1.31313	81.9842	1.08333	311.212	1661900	1661994	1661900	1661942	982656					84	167	0	0
0	6.2856	0	1	1	4	5	41.3486	4.1	19.1	108	0.9	117	1	1.09296	2.1	2	3.8	12.1	4.71	14.5	140	11	5.8	89.8	266	11.6	3.4	0.6728	10.4168	1	1	2	15.4828	395.363	8.80393	4118.41	1387926	1388483	1387926	1388077	1025712					247	143	0	0
1	10.9563	1	1	1	1	5	85.3922	3.2	26.1	102	0.7	175	1.2	1.1	2	3.2	3.7	13.7	4.18	13.4	137	12	11.8	84.8	293	7.2	2.9	0.8496	6.1056	3	2	2	7.18644	344.868	5.57895	2105.63	1565740	1565988	1565740	1566003	817704	1565976	1565976	1565976	1565988	-34.9566	120.259	0	0
0	1.4623	1	1	1	2	2	84.654	2.81047	21.7	105	1	123	1	1.9	2.4	3.8	4.5	11.9	4.77	17	142	23	16.2	76.8	370	7.4	3.6	1.1988	5.6832	4	2	3	4.74074	308.642	3.31034	1754.07	1666337	1666649	1666415	1666450	924768	1688736		1688736		156	165	0	0
0	2.0251	1	1	1	4	5	90	4.45745	33.1	103	1	123	1	2.4	2.1	2.2	4	12.1	3.75	15.6	138	38	8.2	81.9	625	14.9	9.1	1.2218	12.2031	3	2	4	9.9878	511.54	4.52486	6242.38	1385345	1385462	1385345	1385394	-1244424	1385496	1385496	1385496		153	121	1	0
1	1.3227	1	1	1	3	5	77.0482	4.2	25.1	101	0.7	178	1.9	3.9	2.2	3.2	4	20.6	4.86	13	139	15	5.2	91.9	268	12.1607	2.6	0.632356	11.1757	1	2	3	17.6731	423.812	11.3457	4736.39	1429022	1429053	1429022	1429054	754080	1429032	1429032		1429053	424.206	165.271	0	0
0	2.8763	0	1	1	4	5	61.9115	4	66.9	104	0.6	74	1.3	1.95369	1.8	3.5	3.5	14.5	3.67	13.3	139	10	28.5	65	299	6.8	4.6	1.938	4.42	2	2	2	2.2807	154.283	1.85714	681.93	1508081	1508247	1508081	1508150	965736					95	192	0	0
0	8.0077	1	2	1	1	5	82.3088	3.3	35.2	106	1.2	94	2.2	1.9	1.7	2.4	4.6	23.1	4.83	14.7	137	20	25.5	63.3	127	7	8.7	1.785	4.431	9	2	3	2.48235	71.1485	1.7248	315.259	1812209	1812664	1812209	1812401	1091184	1831248		1831248		125	104	0	0
1	20.4662	1	1	3	4	3	56.843	2.7	28	103	2.5	109	1.5	1.2	2.1	3.7	3.5	15.7	2.76	14.6	136	41	26.5	64.6	151	10.6	5.9	2.809	6.8476	11	2	2	2.43774	53.7558	1.82486	368.098	1860713	1861243	1860753	1861245	1362768	1861224	1861224		1861243	80	217.329	0	0
0	1.2222	1	1	1	3	1	68.1249	3.5	43.1	102	1	130	1.6	3.1	1.7	2.9	3.8	17.8	1.19	23.4	135	16	14	70	269	7.7	9	1.078	5.39	4	2	4	5	249.536	2.33333	1345	1358391	1358753	1350255	1350284	753480	1362672	1362672			78.2608	133.178	0	0
0	1.4172	1	1	1	2	3	76.5777	3.3	29.2	99	2.4	143	1	1.5	1.6	4.7	3.6	12.1	3.46	14.5	135	20	13.8	79.1	344	17.6	4.7	2.4288	13.9216	5	2	3	5.73188	141.634	3.78469	1971.77	1460524	1461133	1451744	1451778	780912	1461240	1461240			117	198	0	0
0	2.6502	1	2	3	4	3	56.0058	2.8	27	95	0.9	123	1.1	2.3	1.1	3	3.5	12.9	3	15	131	14	4.1	91.2	414	12.9	3.5	0.5289	11.7648	4	2	4	22.2439	782.757	10.3636	9208.98	1966179	1966407	1966179	1966243	1475568	1967424	1967424	1967424		215.259	166.502	0	0
0	7.3044	1	2	1	1	5	50.8464	4.3	23.8	103	1.4	116	1.2	1.4	1.7	2.8	3.7	13.5	5.43	13.2	140	24	19.9	74.4	232	18	4.3	3.582	13.392	8	2	3	3.73869	64.7683	2.90625	867.377	1441918	1442248	1442050	1442226	996504	1442304	1442304	1442304		197	135	1	0
0	0.7808	1	1	1	4	1	90	3	27.2	103	1.6	102	1.1	1.3	2.4	3.7	3.6	13.4	3.01	13.8	137	40	20.2	68.7	161	7.2	6.4	1.4544	4.9464	3	3	1	3.40099	110.699	2.19489	547.559	1355058	1355535	1355109	1355128	-1274712	1357416	1357416	1357416		95	127	1	0
0	0.9439	1	1	2	3	1	79.9164	4.4	25.2	103	7.8	70	1.1	1.2	1.8	3	9.2	13.1	4.65	17.1	140	53	21	68.6	162	7.3	6.4	1.533	5.0078	6	3	1	3.26667	105.675	2.18471	529.2	1350491	1350663	1358825	1358848	647616	1379712	1379712			100.94	216.311	1	0
0	2.0834	0	1	2	3	3	62.6018	4.1	23.5	96	5.4	195	1.1	1.4	2.2	3.3	5	12.5	3.98	15.6	139	39	10.9	81.4	148	9.1	5.8	0.9919	7.4074	9	1	3	7.46789	149.209	4.37634	1105.25	1782136	1782467	1782136	1782186	1233744					61.2391	204.234	0	0
0	0.9053	0	2	1	4	5	82.4629	2.42078	23.6	105	1.1	133	1	1.17448	2.2	2.7	4.2	12.4	4.72	13.5	142	22	6.9	86.9	242	11.1	5.2	0.7659	9.6459	1	1	2	12.5942	315.968	6.63359	3047.8	1436015	1436081	1436015	1436036	713640					111	152	0	0
0	0.9059	0	1	1	1	5	74.8732	2.81048	22.9	105	1	104	1	1.13691	1.8	3.7	4.1	11.3	4.91	13.1	140	9	18	80	206	8	2	1.44	6.4	2	1	2	4.44444	143.056	4	915.556	1719665	1719738	1719665	1719687	1063776					78	190	0	0
0	5.0844	0	1	1	1	3	63.9789	4.3	39.2	113	0.3	110	1.2	1.7	2.4	2.7	3.7	14.3	3.41	14	140	13	22.5	70.6	137	16.1	4.9	3.6225	11.3666	7	2	3	3.13778	37.8192	2.40136	429.875	1305979	1306864	1305979	1306101	716976					449.177	146.878	0	0
0	12.9123	1	1	1	1	3	76.6406	2.9	26	105	0.7	201	1.8	2.2	1.8	2.6	4.6	19.4	4.53	16.2	139	31	7.1	88.9	264	10.9	2.9	0.7739	9.6901	6	3	3	12.5211	341.129	8.00901	3305.58	1469036	1469414	1469036	1469345	797664	1469448		1469448		60	137	1	0
1	41.463	1	2	1	4	5	80.3055	3.5	27.4	109	1.2	119	1.1	1.4	1.9	3.1	3.8	11.9	4.64	13.8	142	20	9.7	86.6	204	6.3	3.2	0.6111	5.4558	4	2	3	8.92783	333.824	6.46269	1821.28	1911684	1912656	1911684	1912680	1208208	1912656	1912656		1912656	265.225	143.732	0	0
0	5.9483	0	1	2	3	3	65.8234	3.4	21.1	97	0.7	165	1	1.3	2.1	3.7	5.2	12.1	4.33	13.2	137	12	49	44	331	5.5	3.9	2.695	2.42	2	1	2	0.897959	122.82	0.785714	297.224	1412125	1412393	1412134	1412277	835512					264.126	146.753	0	0
0	4.6045	0	1	1	1	3	85.5184	4.4	27.4	107	0.8	133	1.1	1.6	2	1.9	3.7	11.7	4.28	14.2	139	20	12.2	83.5	161	9.4	3.3	1.1468	7.849	4	2	3	6.84426	140.391	5.06061	1101.93	2035493	2035648	2035493	2035604	1286352					93	163	0	0
0	1.9056	0	2	1	1	5	59.5306	3.4	20.1	99	1	223	1	3.8	2.5	3.6	5.1	11.7	4.88	12.9	133	8	13.7	80.8	283	7.3	4.7	1.0001	5.8984	2	3	2	5.89781	282.972	4.20833	1669.08	1304176	1304319	1304176	1304222	782688					99	144	0	0
1	16.9908	1	2	1	1	5	81.7938	3.6	24.5	104	1	93	1.4	3.1	1.7	2.6	3.1	15.6	4.07	14	139	8	6.2	88.8	200	10.3	3.5	0.6386	9.1464	1	2	2	14.3226	313.185	7.92858	2864.52	1258914	1259319	1258914	1259321	542400	1259304	1259304	1259304	1259319	142	109	0	0
0	4.0669	0	2	3	4	5	62.3987	3.63864	25.6	104	1.1	153	1	1.7	2	3.5	4.8	10.8	4.75	13.1	140	18	21.2	70.7	159	8.4	4.9	1.7808	5.9388	2	3	2	3.33491	89.2857	2.41297	530.25	1738141	1738287	1738142	1738239	1191528					306	199	0	0
0	3.5449	0	1	1	1	5	66.7287	3.9	20.3	103	0.7	172	1	3.17912	2	4	3.9	11.7	4.06	14.4	139	11	13.7	83.4	316	9.9	2.3	1.3563	8.2566	0	1	4	6.08759	232.987	5.02409	1923.68	1887695	1887950	1888033	1888118	1303152					85.255	164.407	0	0
0	7.7833	0	2	1	4	5	55.5806	3.8	24.5	109	1.1	105	1.1	1.1	2.1	3.6	3.8	13.1	4.18	13.5	140	21	8	77	178	9.6	3	0.768	7.392	3	1	2	9.625	231.771	3.34783	1713.25	1302382	1302640	1302382	1302569	815496					183.211	171.307	0	0
0	3.1241	0	1	1	1	5	54.5058	3.5	24.1	112	0.9	89	1.1	0.663585	1.8	3.1	4.4	12.7	4.32	12.9	140	16	10.7	86.3	315	9.8	2.4	1.0486	8.4574	2	2	2	8.06542	300.401	6.29927	2540.61	1674303	1674444	1674303	1674378	1196832					83	206	0	0
0	1.9602	0	2	1	3	5	65.6929	3.5	31.2	106	0.8	122	1.3	0.591302	1.6	2.7	3.9	13.7	5.09	14.1	141	17	20.1	72.9	243	10.4	5.6	2.0904	7.5816	4	3	2	3.62687	116.246	2.69004	881.328	1732270	1732358	1732270	1732317	1156800					84	132	0	0
0	2.4465	1	2	1	4	3	67.5458	4	24.3	99	1.2	263	1	2.4	1.7	4.3	4.3	12.4	4.83	14.5	140	26	13.7	81	52	21.9	3.4	3.0003	17.739	4	1	3	5.91241	17.3316	4.26316	307.445	1466141	1466778	1466141	1466200	874440	1478304	1478304	1478304		105	148	0	0
0	2.6731	0	2	2	3	5	50.9393	2.69451	29	105	2.2	244	1.1	3.17058	1.9	3.9	4.4	13.4	4.09	14.8	139	41	16.7	76.9	208	5.3	5.9	0.8851	4.0757	3	2	3	4.60479	235.002	3.329	957.796	1722116	1722278	1722116	1722180	1275888					165	293	0	0
0	0.9263	0	1	3	4	3	72.2103	4.03755	27.2	98	0.7	154	1.1	1.9	1.8	3.3	3.5	13.4	4.5	13.7	134	12	9.7	84.1	385	13.6	3.7	1.3192	11.4376	0	1	4	8.6701	291.844	5.28931	3337.99	1840290	1840381	1840290	1840313	1207728					48	170	0	0
1	6.6074	1	1	1	4	5	59.3001	2.47583	28.5	107	0.7	167	1.4	1.2	1.7	4	3.3	16	5.43	13.4	144	14	7	88.5	347	30.4	4.1	2.128	26.904	7	3	4	12.6429	163.064	7.69565	4387.07	1301221	1301375	1301221	1301379	781752	1301352	1301352	1301352	1301375	-18.305	132.925	0	0
0	2.9249	0	2	1	4	1	85.2324	3.7	30.5	107	0.9	121	1.1	-1.66834	1.9	4	4	13	4.64	14.2	140	15	21.3	70.6	142	5.5	3.5	1.1715	3.883	2	1	2	3.31455	121.212	2.40136	470.667	1760804	1760917	1760824	1760894	1014168					44	178	1	0
1	2.5509	1	1	1	2	3	83.0095	2.7	28.4	101	3.2	187	1.3	2	2.1	4.4	6.3	14.5	3.71	20.8	135	80	1.9	95.2	260	13.9	2.5	0.2641	13.2328	4	2	3	50.1053	984.476	19.8333	13027.4	1830155	1830557	1830497	1830558	1102992	1830552	1830552		1830557	105	120	0	0
1	7.0232	1	1	1	4	5	78.7524	3.5	25.2	101	0.7	115	1.1	2.1	2	3.5	4.3	12.6	4.48	13.6	136	23	15.9	78.8	298	12.7	4.8	2.0193	10.0076	6	3	3	4.95597	147.576	3.71698	1476.88	1439295	1439724	1439295	1439464	749424	1439712	1439712	1439712	1439724	77	114	0	0
1	1.0435	1	1	1	4	5	90	3.6	21.1	107	2.4	109	1	0.0170828	2.4	5.5	4	11.5	3.54	15.4	139	53	24.1	67	305	11	4.5	2.651	7.37	5	2	2	2.78008	115.051	2.0303	847.925	1805731	1805859	1805731	1805756	-824040	1805856	1805856	1805856	1805859	257	215	0	0
0	1.0795	0	2	1	1	5	55.6297	3.7	23.9	106	1.3	109	1.5	-0.317089	2.1	3.6	4.6	16.6	4.44	13.6	139	23	17.4	75.2	209	7.1	6.1	1.2354	5.3392	2	1	2	4.32184	169.176	3.03226	903.264	1574708	1574850	1574708	1574734	1087392					50	124	0	0
1	4.8959	1	2	1	2	3	79.5418	3.2	83	94	1	103	1.6	0.9	1.9	3.1	4.6	17.4	4.4	12.5	134	14	5.2	84.9	202	8	9.6	0.416	6.792	3	2	4	16.3269	485.577	5.62252	3298.04	1729482	1729859	1729744	1729861	1032696	1729848	1729848	1729848	1729859	362.74	117.306	1	0
0	19.6565	1	1	1	4	5	49.7481	3.2	27.7	105	0.6	161	1.1	2.4	2	3.9	3.9	12.9	3.73	18.6	142	10	10.7	75.3	113	4.4	11.2	0.4708	3.3132	2	2	2	7.03738	240.017	3.04858	795.224	1513393	1513957	1513393	1513865	1077600	1515504	1515504			92.5243	119.073	0	0
0	3.0861	0	2	1	1	5	46.079	3.93627	25.7	96	1	131	1	1.5	2.3	3.9	4.1	12.4	4.68	13.4	134	12	21.4	68.5	272	9.4	4.1	2.0116	6.439	1	1	2	3.20093	135.216	2.1746	870.654	1577324	1577729	1577324	1577398	1173672					206	206	0	0
0	6.9738	1	1	1	2	5	90	3.9	25.7	114	2.2	88	1	0.8	1.7	3.9	5	10.9	2.9	14.3	141	51	31.9	62.9	308	6	3.9	1.914	3.774	2	1	3	1.97179	160.919	1.69542	607.31	1231963	1232610	1232082	1232250	-1397808	1235112		1235112		85	136	0	0
0	10.0131	1	2	1	1	5	80.8452	2.7	23.9	105	0.8	111	1.1	2.1	2.2	3.1	4.3	13	4.3	12.8	141	19	8.2	87.2	237	16.8	3.9	1.3776	14.6496	6	2	3	10.6341	172.038	6.8125	2520.29	2051460	2051894	2051460	2051700	1343256	2052624		2052624		206.532	271.114	0	0
1	1.6547	1	2	3	4	3	75.4686	3.73661	25.6	96	0.9	148	1	0.677383	1	3.2	3.5	12.4	3.23	16.7	134	24	23	68.5	184	9.1	7.3	2.093	6.2335	6	2	2	2.97826	87.9121	2.1746	548	1806793	1806909	1806798	1806838	1145688	1806888	1806888	1806888	1806909	-84.8516	149.338	0	0
0	9.8513	0	1	1	3	3	68.2517	2.4	27	95	0.7	99	1.2	1	1.9	3.9	3.2	14.3	3.11	17.4	133	14	10.9	82.9	404	10.2	3.1	1.1118	8.4558	1	1	2	7.6055	363.375	4.84795	3072.62	1349373	1349726	1349373	1349610	751488					163	200	0	0
0	7.7813	0	1	2	4	5	79.1581	2.6	30.9	117	2.1	145	1.2	2.7	2.7	3.6	4.2	14.1	5.38	13.7	154	116	13.7	81.8	182	7.7	3.8	1.0549	6.2986	2	1	2	5.9708	172.528	4.4945	1086.69	1601057	1601510	1601057	1601244	907632					168	231	0	0
0	1.7471	0	1	1	2	5	90	3.6	26.4	103	0.9	90	1.1	4.73488	2.1	3.5	3.6	13.1	4.56	13.6	145	17	20.1	73.7	220	11.9	4.2	2.3919	8.7703	2	2	2	3.66667	91.9771	2.80228	806.667	2000395	2000510	2000395	2000437	-629376					80	180	0	0
1	8.7466	1	1	1	1	3	56.1743	2.5	22.5	101	0.7	113	1	1.4	1.6	2.8	4	12.4	3.02	20.9	138	18	36	30	42	1.3	8	0.468	0.39	9	3	4	0.833333	89.7436	0.428571	35	1507719	1508717	1507773	1507983	1015632	1508712	1508712	1508712	1508717	269	260	0	0
0	7.5654	0	2	1	1	3	82.6646	3.0347	49.7	95	6.6	117	13.4	1.6	3	5.9	4.5	106	3.68	19.3	141	46	6	82	285	9.7	5	0.582	7.954	8	3	4	13.6667	489.691	4.55556	3895	1752854	1753407	1753113	1753294	1028712					133.954	195.078	1	0
0	7.054	1	1	2	3	5	86.5969	3	26.6	101	1.7	169	2.6	1.6	2.1	4.2	4.6	26.7	2.51	25	137	27	4.6	90.7	253	13.5	3.8	0.621	12.2445	5	2	3	19.7174	407.407	9.75268	4988.5	1700133	1700441	1700133	1700302	941544	1708224		1708224		99.7991	204.142	1	0
0	2.68	1	2	2	3	3	80.978	3.81794	26.4	105	1.4	119	1.3	1.8	2.3	2.9	4.6	14.8	6.54	15.7	139	21	23.2	68.6	169	10.2	6	2.3664	6.9972	5	1	3	2.9569	71.4165	2.18471	499.716	1834583	1834741	1845072	1845137	1125216	1849656	1849656			-61.109	146.252	0	0
0	6.9283	0	1	1	4	5	80.4425	3.1	26.1	112	0.7	123	1.1	2.1	1.5	1.9	4.4	13.4	3.71	13.6	142	18	25.4	68.5	134	6	3.9	1.524	4.11	5	3	3	2.69685	87.9265	2.1746	361.378	1993092	1993335	1993092	1993259	1288416					54	109	0	0
0	3.9024	0	1	2	4	3	76.9458	2.8	28	102	1.4	150	1.4	3.4	1.8	3.6	6	14.9	3.7	14.6	138	27	3.8	93.4	270	16.6	2.5	0.6308	15.5044	1	2	2	24.5789	428.028	14.1515	6636.31	1695509	1695977	1695598	1695691	1021464					62	112	0	0
1	8.4527	1	2	1	1	3	74.4896	2.2	32.4	100	2.4	159	1.3	2.6	1.8	4.6	4.6	15.4	2.69	15	133	46	14	66	184	2.9	13	0.406	1.914	11	2	4	4.71429	453.202	1.94118	867.428	1965137	1965783	1965581	1965784	1312608	1965768	1965768	1965768	1965783	-39.6707	221.047	1	0
0	15.9805	0	2	1	1	2	68.665	3.4	25.7	97	3.7	86	1	1.1	1.8	3.4	3.8	11.9	4.4	14.9	140	37	12	84	234	13.7	1.6	1.644	11.508	4	2	3	7	142.336	5.25	1638	1678481	1678983	1678599	1678983	1076976					310.986	122.805	1	1
0	2.0116	0	1	1	3	5	47.5802	4.2	24.1	106	0.6	85	1	2.07807	2.3	3.4	4.2	10.9	4.46	12.3	142	13	36.9	57.2	329	6.9	3.8	2.5461	3.9468	1	2	1	1.55014	129.217	1.33645	509.995	1851739	1851855	1851740	1851788	1434936					45	119	0	0
0	2.188	0	1	3	1	5	71.3911	2.9	27.8	106	0.8	112	2.3	0.8	2	3	3.8	23.8	3.98	13	141	19	13.9	82.9	223	9	2.2	1.251	7.461	3	3	3	5.96403	178.257	4.84795	1329.98	1357482	1357721	1357525	1357578	732096					68	167	0	0
1	17.6842	1	2	3	4	3	67.058	3.3	42.1	89	7.8	62	1.3	4.7	3	8.3	3.4	15.1	3.88	15	130	91	11.5	86.5	123	7.1	1.3	0.8165	6.1415	13	3	3	7.52174	150.643	6.40741	925.174	1416148	1416571	1416148	1416572	828720	1416552	1416552	1416552	1416571	64.2272	212.218	0	0
0	1.0663	0	2	1	4	5	50.2287	3.37691	20.3	106	0.9	140	1.1	1.09569	2.1	3.5	3.4	13.2	4.64	13.6	144	16	6.3	91.2	237	8.6	2.2	0.5418	7.8432	4	1	2	14.4762	437.431	10.3636	3430.86	1719300	1719445	1719300	1719325	1279296					99	184	0	0
0	0.8268	1	1	1	2	5	88.0327	3.8	23.4	99	1.4	127	1.6	1.4	2.2	3.1	4.1	17.4	4.89	14.1	141	27	9.2	85.6	294	11.9	4.2	1.0948	10.1864	5	2	2	9.30435	268.542	5.94445	2735.48	1868830	1869181	1868830	1868850	1097664	1884384		1884384		129	170	1	0
0	3.1813	0	2	1	1	2	81.604	4.39	34.9	111	1.1	111	1.2	0.9	2.5	2	4	14.4	2.95	13.2	138	22	17	80.7	126	15.1	0.9	2.567	12.1857	3	1	2	4.74706	49.0845	4.18135	598.129	2070035	2070185	2070034	2070110	1355184					410.191	160.115	1	0
1	9.6975	1	1	3	4	5	42.2507	2.8	20.3	101	0.9	291	1.1	3.9	1.8	4.7	5	12.5	4.15	13	136	15	3	86	504	24.3	9	0.729	20.898	5	2	4	28.6667	691.358	6.14286	14448	1922076	1922277	1922076	1922308	1551960	1922256	1922256		1922277	292.442	257.794	0	0
0	15.9252	0	2	1	4	1	38.4602	2.2	39.1	102	1.5	105	1.7	1.5	1.7	3.7	4.2	18.9	4.14	13.2	137	34	11	72	154	9.8	8	1.078	7.056	7	2	4	6.54545	142.857	2.57143	1008	1955519	1956018	1955519	1955901	1618608					132	135.98	0	0
0	2.0458	1	1	1	2	3	90	3.01191	20.7	101	0.6	150	1	2.9	2.1	3.6	4.1	11.6	4.55	15.8	140	19	8	82	220	10.1	3	0.808	8.282	0	1	4	10.25	272.277	4.55556	2255	1389253	1389352	1389253	1389303	-1240512	1389960	1389960			-104.207	188.193	0	0
0	2.2174	1	2	1	4	5	87.9525	3	30.7	96	1.1	168	1.3	0.839358	1.7	3	4.2	15.1	4.5	12.2	134	19	28	64.5	332	7.5	6.2	2.1	4.8375	4	3	2	2.30357	158.095	1.8169	764.786	1632880	1632999	1632880	1632933	862416	1633944		1633944		68	160	1	0
0	7.8599	0	2	1	4	5	34.1886	3.4	29.4	100	0.9	108	1.1	2.4	2.4	4.4	4.2	12.8	5.02	15.1	136	9	16.3	76	251	11.8	5.7	1.9234	8.968	3	1	3	4.66258	130.498	3.16667	1170.31	1299260	1299449	1299260	1299449	999768					214	224	0	0
0	5.9976	0	2	1	4	2	63.3715	3.6	26.2	114	1.2	121	1.1	3.5	2.2	2.6	4.3	13.1	4.11	13.4	138	26	12.6	78.1	162	11.6	4.2	1.4616	9.0596	6	2	2	6.19841	110.837	3.56621	1004.14	1533590	1534046	1533592	1533736	978456					327.924	161.88	0	0
1	9.4817	1	2	3	1	5	71.088	3.07668	28.3	109	1.4	221	1.2	5.1	1.9	2.6	5.3	13.5	4.55	15.8	149	18	9.1	85.2	192	2.6	5.3	0.2366	2.2152	10	3	4	9.36264	811.496	5.75676	1797.63	1531035	1531261	1531035	1531262	908304	1531248	1531248		1531261	364.062	163.357	0	0
0	29.9117	1	1	3	4	3	43.3364	2.7	38.8	107	4.5	217	1.1	2.1	1.7	2.8	2.9	13.2	3.08	20	149	22	11.4	84.9	397	19.4	2.9	2.2116	16.4706	7	2	4	7.44737	179.508	5.62252	2956.61	1718851	1719569	1718851	1719569	1339224	1732176		1732176		117	89	0	0
0	2.1198	1	2	1	1	5	73.2638	4.0458	23.6	100	1.2	182	1.1	1.1645	1.5	2.4	3.4	13	4.65	13.4	139	26	8.4	89.8	256	16.5	1.6	1.386	14.817	3	1	2	10.6905	184.704	8.80392	2736.76	1430599	1430799	1430610	1430661	788808	1433328	1433328			187.846	179	0	0
0	1.7461	1	2	1	4	3	90	3.5	29.4	78	2.5	94	1.5	3.7	1.9	4.5	2.9	16.3	3.96	13.9	117	52	5	73	154	14	4	0.7	10.22	7	2	4	14.6	220	2.7037	2248.4	1589181	1589300	1589181	1589223	-1040592	1591776		1591776		97	115	0	0
0	10.8658	1	2	1	4	3	66.8711	3.1	35.8	96	2.3	68	1.5	0.8	1.8	2.3	3.7	17	3.14	15.1	140	40	8.1	87.8	313	7.8	3.4	0.6318	6.8484	8	3	2	10.8395	495.41	7.19672	3392.77	1833182	1833564	1832756	1833017	1245192	1833552	1833552		1833564	169	107	1	0
0	6.2065	1	1	3	4	3	81.8573	3	31.7	102	0.6	146	3.6	1.8	1.9	3	4.6	35.3	3.92	14.4	144	20	3.7	93.3	258	7.8	2.5	0.2886	7.2774	6	3	3	25.2162	893.971	13.9254	6505.78	1357870	1358440	1358291	1358440	640800	1359096		1359096		13.3987	147.425	1	1
0	1.715	0	2	1	4	5	44.241	3.38251	24.7	101	0.8	139	1	2.6745	2.2	3.8	4.1	11.8	5.03	13.1	138	19	7.1	89	282	10.6	2.7	0.7526	9.434	4	1	2	12.5352	374.701	8.09091	3534.93	1968119	1968301	1968119	1968160	1580568					181	203	0	0
0	5.9774	0	2	1	1	5	64.2596	1.9	45.9	103	1.4	114	1.2	1.2	2.2	4.4	3.8	14.2	3.3	14.6	138	32	4	89	151	19.5	2	0.78	17.355	6	1	4	22.25	193.59	8.09091	3359.75	1815786	1816357	1815786	1815930	1252872					169	88	0	0
1	2.9975	1	2	1	1	2	27.9806	2.6	43	107	5.3	109	2	0.9	3.3	7.2	5.2	21.1	2.89	18.5	137	60	11	83	301	12.8	5	1.408	10.624	8	2	4	7.54545	213.778	4.88235	2271.18	1255918	1255985	1255918	1255990	1010808	1255968	1255968		1255985	1197	199.711	0	0
0	4.7977	1	1	3	1	1	76.2768	3	25.7	104	1	287	1	4.3	2.3	2.7	3.3	12.2	3.97	14.5	140	21	3.5	94.7	210	9.6	1.2	0.336	9.0912	8	2	3	27.0571	625	17.8679	5682	1507659	1507770	1507659	1507774	838128	1507752	1507752		1507770	-41.0032	218.406	1	0
0	7.0585	0	2	1	3	2	82.9056	4	26.6	101	1.7	84	1.5	0.7	2.2	3.8	3.8	16.3	4.35	14.9	141	32	31.2	59.7	195	8.8	5.3	2.7456	5.2536	6	2	3	1.91346	71.0227	1.48139	373.125	1356493	1356732	1356514	1356683	630240					319.801	231.165	1	0
1	5.4454	1	2	1	2	1	75.3163	2.83133	52.8	106	2	399	1.3	1.9	1.9	5.1	4.1	14.9	3.79	15.9	145	42	7.6	89.1	256	11.8	2.6	0.8968	10.5138	10	2	3	11.7237	285.459	8.17431	3001.26	1418075	1418203	1418075	1418206	758304	1418184	1418184		1418203	218.553	207.919	1	0
0	6.9483	1	2	1	1	5	87.9526	3.5	27.6	102	1.3	127	1	1.3	1.8	3.2	3.9	12.2	4.17	13.1	139	23	22.3	71.1	177	6	4.8	1.338	4.266	3	3	2	3.18834	132.287	2.46021	564.336	1390337	1390840	1390338	1390505	619872	1390896		1390896		88	126	1	0
0	3.1708	0	1	1	1	5	76.4596	3.01164	32.1	96	0.7	158	1.1	2.71651	1.8	3.9	4.2	12.8	4.16	12.5	132	10	10.7	85.8	330	7.5	2.8	0.8025	6.435	2	2	3	8.01869	411.215	6.04225	2646.17	1383426	1383688	1383446	1383522	713640					88	238	0	0
0	4.5047	1	1	1	1	5	79.3669	4.3	24.8	102	0.8	166	1.3	2.5	1.8	3.2	4	13.5	3.43	16.2	140	15	15	80.4	501	17.6	2.9	2.64	14.1504	5	3	3	5.36	189.773	4.10204	2685.36	2098054	2098478	2098054	2098162	1402800	2100000		2100000		180	141	0	0
0	0.8903	1	1	1	1	5	83.2649	2.4	25.3	103	1.3	143	1.2	0.6	2	3.3	3.7	14.2	2.46	18.6	135	39	3	89	291	10.7	1	0.321	9.523	5	3	3	29.6667	906.542	8.09091	8633	1495126	1495190	1495334	1495356	765384	1498992	1498992	1498992		214.578	137.601	1	0
1	12.8215	1	1	1	1	3	47.4732	3.1	21.8	96	0.6	137	1.1	1.1	2	3.4	4.3	12.5	2.89	16.8	142	39	5.5	88.1	150	9.2	6.3	0.506	8.1052	6	2	3	16.0182	296.443	7.40336	2402.73	1377281	1377585	1377281	1377588	961416	1377576	1377576		1377585	183	211	0	0
1	4.2828	1	1	3	4	3	89.019	3.83201	21.2	107	0.8	89	1	1.3	1.8	3.5	5.4	11.8	5.15	13.2	140	15	6.1	89.8	247	9.2	3.7	0.5612	8.2616	3	2	2	14.7213	440.128	8.80392	3636.16	1636918	1637054	1636918	1637021	857112	1637040	1637040		1637054	82	123	0	0
0	3.7785	1	1	1	2	3	90	3.6	21.7	102	0.8	125	1	1.5	1.3	4	3.2	11.7	3.94	17.8	142	25	13	86	156	10	1	1.3	8.6	5	2	4	6.61538	120	6.14286	1032	1504029	1504096	1504582	1504673	-1128624	1507608	1507608	1507608		90	119	1	0
0	9.6793	1	1	1	3	5	88.1787	3.3	29.8	107	1	135	1.4	2.6	2.1	4.3	5.3	16	4.56	13.1	144	30	7	87.3	310	11.1	4.5	0.777	9.6903	2	2	4	12.4714	398.97	6.87402	3866.14	1726589	1726958	1726589	1726821	954144	1727136		1727136		54	149	0	0
1	2.0873	1	2	1	4	5	50.6923	4.5	19.2	98	1.1	385	1.3	4.7	1.8	1.8	4.8	15.1	4.87	13.4	137	20	3.3	94.7	309	11.9	2	0.3927	11.2693	4	2	4	28.697	786.86	17.8679	8867.36	1377785	1377832	1377785	1377835	933720	1377816	1377816		1377832	140	196	0	0
0	1.318	1	1	1	1	5	86.434	3.2	21.6	104	1.2	126	1.6	1.4	2	4.1	4	17.3	4.26	14.5	141	31	5.6	89.8	353	14.1	2.8	0.7896	12.6618	4	2	3	16.0357	447.062	8.80392	5660.61	1305706	1306145	1305706	1305737	548544	1309200		1309200		90	172	0	0
1	17.2402	1	2	1	4	3	78.3141	3.8	31.2	100	1.4	100	1.2	9.2	2.3	2.9	4.4	14.3	2.4	17.9	132	20	5	50	199	26.3	35	1.315	13.15	8	1	4	10	151.331	1	1990	1669719	1670661	1670254	1670667	983688	1670640	1670640	1670544	1670661	91	63	1	0
1	23.9052	1	2	3	4	5	70.4458	3.7	34.5	104	1.2	180	4.8	2.5	2.1	3.5	4	44.6	4.48	14.5	139	31	4	86	236	10.5	10	0.42	9.03	5	1	4	21.5	561.905	6.14286	5074	1730345	1730916	1730345	1730918	1113240	1730904	1730904	1730904	1730916	92	162	0	0
0	1.1045	0	1	3	1	3	53.8729	4.2	27.8	111	0.8	165	1	2	2.2	3.6	4	12.4	4.15	14.1	142	10	23.1	68.6	400	15.3	4.2	3.5343	10.4958	6	3	2	2.9697	113.177	2.18471	1187.88	1885455	1886101	1886199	1886225	1413528					181	216	0	0
0	2.1007	0	1	1	1	5	74.9742	4.1	21.8	105	0.7	120	1	1.2	2	4.1	4	11.7	4.41	13.2	142	11	10.2	83.3	219	5.3	4.4	0.5406	4.4149	1	2	1	8.16667	405.105	4.98802	1788.5	1614158	1614327	1614158	1614208	957384					133	155	0	0
0	2.5941	0	1	1	1	5	53.0653	4.72936	28.9	96	0.7	89	0.9	2	1.8	3.9	4.4	11.3	3.93	13.4	131	22	30.1	55.9	325	8.1	4.1	2.4381	4.5279	4	2	2	1.85714	133.3	1.26757	603.572	1584596	1584781	1584650	1584713	1119744					77	210	0	0
1	6.1475	1	2	1	4	3	69.7041	1.8	34.5	113	0.7	96	1.3	2.4	1.8	2.3	3.8	15.2	3.69	16.2	141	23	9.1	86.1	96	11.6	4.1	1.0556	9.9876	11	3	4	9.46154	90.9435	6.19425	908.308	1339872	1340069	1339925	1340072	729264	1340064	1340064		1340069	44	31	0	0
0	4.2473	0	1	3	4	2	82.9934	3.9	28.5	103	0.7	102	1.1	0.8	2.6	3.5712	4.6	12.6	4.54	14.3	138	12	22.8	64.5	328	13.4	7.3	3.0552	8.643	0	0	0	2.82895	107.358	1.8169	927.895	1907918	1908063	1927355	1927457	1180896					-42.6267	118.281	0	0
0	18.6194	0	2	1	4	5	65.7855	2.8	36.7	106	1	209	3.2	4.3	1.2	3.1	4.2	32.1	2.96	14.4	137	7	8.7	88.1	89	5.2	2.4	0.4524	4.5812	8	3	3	10.1264	196.728	7.40336	901.253	1643897	1644589	1643897	1644344	1067616					172	139	0	0
0	0.8962	1	2	2	4	2	49.5878	4.16847	23	105	1	202	1	2.2	1.9	3.6	3.8	12.1	4.29	12.9	143	15	13.7	83.6	299	11.1	1.8	1.5207	9.2796	1	2	2	6.10219	196.62	5.09756	1824.56	1928743	1928778	1928754	1928776	1492200	1928760	1928760			121	212	0	0
1	0.8312	1	1	3	4	3	82.8709	2.70256	26	106	0.9	130	1.3	2.5	2.1	3.4	4	14.4	5.02	13.4	147	32	10.1	83.6	226	12.5	5.4	1.2625	10.45	5	2	3	8.27723	179.01	5.09756	1870.65	1620381	1620399	1620381	1620401	894432	1620384	1620384		1620399	179	188	0	0
0	0.9652	0	2	1	4	2	24.5675	3	29.1	101	0.7	106	1.2	1	2	4.2	3.9	14.4	2.83	15.2	137	9	23.7	72.6	326	6	2.8	1.422	4.356	5	2	2	3.06329	229.255	2.64963	998.633	2065851	2066199	2066054	2066077	1850640					306.775	132.255	0	0
0	1.9018	0	1	2	3	5	85.8105	3.16726	33.9	111	1	99	1.1	0.8	1.7	2.7	4.5	12.8	2.81	12.3	138	21	26.9	62.6	231	4.3	7.1	1.1567	2.6918	1	0	3	2.32714	199.706	1.6738	537.569	1365860	1365953	1365860	1365906	614160					77	99	0	0
1	1.0984	1	1	1	4	5	86.8597	2.82627	23.2	104	1.9	169	1	4.90575	2.3	3.3	4.4	11.8	5.17	13.8	143	58	9.9	85	336	13.3	3.4	1.3167	11.305	4	3	4	8.58586	255.183	5.66667	2884.85	1405507	1405651	1405507	1405534	644616	1405632	1405632		1405651	227	251	0	0
0	5.293	0	1	1	4	2	87.6069	3.8	42.3	110	0.9	109	1.4	0.6	3.3	5.2	3.8	16.2	3.01	14.9	131	20	20.7	69.8	221	10.3	4.6	2.1321	7.1894	5	2	3	3.37198	103.654	2.31126	745.208	1898197	1898387	1898195	1898322	1130760					-7.79204	195.577	0	0
0	15.6194	0	2	1	1	5	84.7505	3.9	24.6	105	1.3	211	1.1	2.6	1.9	4.1	4	12.7	3.85	14.3	138	29	12.8	84.1	212	12.1	2	1.5488	10.1761	3	0	2	6.57031	136.88	5.28931	1392.91	1781422	1781893	1781422	1781796	1039008					60.8075	216.612	1	0
0	1.8983	1	1	1	1	3	86.1661	3.6	23.9	99	1.6	132	1.2	1.8	1.5	2	3.4	14.2	4.42	13.6	138	33	2	94	213	15.8	1	0.316	14.852	5	2	4	47	674.051	15.6667	10011	1274919	1275086	1275454	1275500	520104	1275480	1275480			118	118	0	0
1	3.9219	1	2	1	1	3	70.0515	4	150	98	0.8	215	1.3	1.8	2.1	2.4	3.2	15	4.83	13.4	136	15	4	90	191	15.5	4	0.62	13.95	4	2	4	22.5	308.065	9	4297.5	2047771	2047880	2047771	2047865	1434120	2047872	2047872	2047872	2047880	121.624	76.3435	0	0
0	1.7656	1	1	1	4	5	90	2.9	22.8	105	1.6	146	1.1	4	1.7	3.3	3.6	13.1	3.86	14.9	141	26	5	84	622	15	2	0.75	12.6	6	2	3	16.8	829.333	5.25	10449.6	2109543	2109687	2110588	2110630	-520224	2110704	2110704	2110704		-13.6839	139.565	0	0
0	2.1787	0	1	1	1	5	50.9116	3	33.9	91	2.5	187	1.2	0.9	2	5.2	4.6	14.2	4.34	13	127	70	5.5	92.1	980	22.2	1.6	1.221	20.4462	2	2	4	16.7455	802.621	11.6582	16410.5	1240602	1241509	1240982	1241034	794616					70.2307	270.299	0	0
1	7.7854	1	2	3	1	5	63.624	2.7	46.5	104	1	116	1.4	1.7	1.7	4.2	4.3	15.8	4.75	14.1	140	19	9.5	86.5	223	13.5	2.7	1.2825	11.6775	0	1	4	9.10526	173.879	6.40741	2030.47	1592754	1592936	1592754	1592941	1035408	1592928	1592928		1592936	87	221	0	0
1	3.7866	1	1	1	4	5	87.745	4.39956	31.5	94	0.6	162	2.2	1.6	1.6	2	3.3	23.2	3.74	14.3	135	11	4.9	90.2	185	9.5	4.6	0.4655	8.569	3	2	2	18.4082	397.422	9.20408	3405.51	1815766	1815857	1815766	1815857	1047120	1815840	1815840	1815840	1815857	447.823	208.837	0	0
0	1.3128	0	2	3	1	5	46.8624	4.9	23.8	100	1.2	134	1.2	4.80358	2.4	3.4	4.8	14.1	5.79	14.2	138	23	13.2	80.2	388	14.3	3.9	1.8876	11.4686	1	2	3	6.07576	205.552	4.05051	2357.39	1502371	1502516	1502435	1502466	1091856					345.279	168.363	0	0
1	2.6388	1	1	3	4	5	86.4822	4.2	48	105	1.4	224	2.2	1	2.2	1.9	6	23.4	3.67	12.6	139	41	11.2	78.9	177	8.6	2.4	0.9632	6.7854	2	1	3	7.04464	183.762	3.73934	1246.9	1334880	1334955	1334880	1334944	577296	1334952	1334952	1334952	1334955	132	162	0	0
0	1.0976	1	1	1	2	3	67.1609	4.4	25.3	104	0.7	183	1.1	3.4	2	5	3.9	13.1	4.41	13.2	142	13	32.3	60.3	220	8.3	4.7	2.6809	5.0049	4	1	3	1.86687	82.062	1.51889	410.712	1394379	1394462	1394392	1394419	792768	1400568	1400568			502.333	247.373	0	0
0	21.7781	1	2	1	1	5	83.0515	3.8	30.9	103	1.2	117	1.2	1	1.8	3.8	3.6	13.7	3.49	15.5	138	19	6	82	144	5.8	4	0.348	4.756	7	1	1	13.6667	413.793	4.55556	1968	1854547	1855716	1857020	1857543	1127016	1860240		1860240		306.536	243.173	1	1
0	21.0757	1	1	1	4	2	83.0397	2.9	22	104	1.1	111	1	1.5	2.4	4.8	3.9	12.4	3.95	14.5	142	26	13.7	78.6	153	7.9	5.2	1.0823	6.2094	7	2	3	5.73723	141.366	3.6729	877.796	1696524	1697153	1696601	1697107	969096	1699560	1699560			141	169	0	0
0	11.605	0	2	2	4	5	65.1611	4.2	22.1	101	1.3	326	1	2.2	2	3.8	4.4	11.9	4.63	13.9	138	14	34.9	57.9	261	13.4	5.3	4.6766	7.7586	3	2	3	1.65903	55.8098	1.3753	433.006	1594099	1594649	1594099	1594377	1023288					87	146	0	0
0	1.0822	0	2	2	4	5	32.6183	4.6	22.4	100	1.1	170	1.1	4.17115	2.1	3.6	3.9	11.9	5.43	13.5	139	10	35.9	56.2	260	6.5	7.2	2.3335	3.653	2	2	3	1.56546	111.421	1.2831	407.019	2030920	2031306	2030920	2030946	1745184					68	218	0	0
0	1.1882	0	1	1	1	5	55.0624	4.2	24.1	104	0.8	110	1	5.18999	1.7	2.7	4.9	11.8	4.37	12.8	141	7	8	87	167	6.5	4.2	0.52	5.655	2	2	2	10.875	321.154	6.69231	1816.12	1278403	1278472	1278403	1278431	796056					129	300	0	0
0	20.1641	1	2	1	2	2	86.0282	2.6	46.3	115	0.7	120	1.7	2.1	1.8	2.6	4.8	18.6	2.54	14.4	138	13	13.3	78.8	108	13.7	6.1	1.8221	10.7956	4	1	3	5.92481	59.2723	3.71698	639.88	1391311	1391797	1391314	1391798	637704	1415952		1415952		141.744	156.407	1	0
1	5.4638	1	2	3	4	3	85.5131	3.4	31.4	109	1.1	130	1.1	2.8	1.8	2.7	5.6	12.4	3.44	12.8	138	13	4.9	93.4	185	12.4	1.2	0.6076	11.5816	2	2	4	19.0612	304.477	14.1515	3526.33	1749919	1750114	1749919	1750050	1000824	1750104	1750104		1750114	111	115	0	0
0	6.4223	0	1	2	4	5	49.7678	2.8	29.3	101	0.7	108	1.1	5.14185	2.2	4.4	7.4	12.2	3.85	14.9	132	7	38.4	51.4	410	6.6	6.4	2.5344	3.3924	2	2	3	1.33854	161.774	1.05761	548.802	1397840	1398036	1396638	1396792	960672					314.636	179.626	0	0
0	1.0303	0	1	2	3	3	55.6405	3.7	48.5	107	0.9	97	1.4	1.5	1.7	4.7	3.8	15.1	3.88	16.3	139	10	22.1	68.6	305	4.9	5.5	1.0829	3.3614	0	2	2	3.10407	281.651	2.18471	946.742	2107747	2107958	2107747	2107772	1620336					96	133	0	0
0	1.1593	0	2	1	4	5	73.6805	4.1	21.8	102	1	146	1.1	4.83577	2.1	3.1	3.9	12.6	4.53	12.8	140	17	8.6	87.9	364	11.6	3.1	0.9976	10.1964	0	1	2	10.2209	364.876	7.26446	3720.42	1892433	1892512	1892433	1892460	1246992					184	229	0	0
0	1.6615	0	1	1	1	2	74.9467	2.9	27.4	106	1.1	102	1.1	-0.224716	1.7	3.3	4.2	11.9	4.16	14	139	19	19.5	73.2	225	6.5	5.3	1.2675	4.758	1	2	2	3.75385	177.515	2.73134	844.615	1738813	1739151	1738908	1738947	1082280					62	132	0	0
0	27.6113	0	1	2	4	3	70.9551	4.26689	27.6	104	1.3	256	1.1	6.3	1.9	3.1	5.4	13.3	3.9	15.2	148	42	30.4	63.4	268	7.2	4.8	2.1888	4.5648	1	2	2	2.08553	122.442	1.73224	558.921	2045873	2046518	2045873	2046535	1421904					-639.909	146.987	0	0
0	1.8646	0	2	1	1	5	82.0301	3.89499	26.6	102	0.8	126	1.1	0.0730292	2.2	3.4	3.9	12.9	4.38	14.2	138	14	17.7	75.2	242	9.1	5.9	1.6107	6.8432	2	2	1	4.24859	150.245	3.03226	1028.16	1800216	1800400	1800216	1800261	1081632					460.189	173.202	1	0
0	9.9835	1	2	3	4	5	86.9337	3.7	37	100	1.2	188	1.9	1.9	2	2.2	4.7	20.1	3.73	13.2	134	20	3	91.2	133	14	4.6	0.42	12.768	4	2	2	30.4	316.667	10.3636	4043.2	1337899	1338209	1337899	1338138	576360	1338336		1338336		340.907	271.299	0	0
0	3.5503	0	2	1	1	2	67.4857	2.8	27.1	115	1.1	299	1.4	1.9	2.3	3.6	3.7	15.2	3.07	13.7	134	29	14.3	81.1	204	13.7	3.6	1.9591	11.1107	8	2	2	5.67133	104.129	4.29101	1156.95	2061631	2061784	2061633	2061718	1470456					435.759	76.0015	1	0
1	8.9277	1	2	1	4	3	57.5313	3.3	26.4	103	0.7	185	1	1.7	1.4	2.8	3.3	12.1	5.2	15.5	142	14	10.2	85.5	409	18.1	3.8	1.8462	15.4755	1	2	2	8.38235	221.536	5.89655	3428.38	1668310	1668625	1668310	1668524	1164336	1668624	1668624	1668624	1668625	122	260.767	0	0
0	1.8995	1	1	1	1	3	78.1422	3.9	26.6	98	0.7	79	1.1	0.8	2.4	4.5	5	12.7	5.21	13.6	137	32	11	75	291	17.2	10	1.892	12.9	6	3	4	6.81818	153.805	3	1984.09	1272094	1272663	1279240	1279285	587568	1280496		1280496		84	211	0	0
0	3.2179	0	1	3	4	5	69.5831	3	25.2	107	1.8	110	1	1.1	2.1	4.1	4.9	11	2.98	15.3	139	61	11.2	81	444	15.7	4.2	1.7584	12.717	1	2	2	7.23214	252.502	4.26316	3211.07	1362452	1362831	1362660	1362737	752904					61.8906	213.338	0	0
1	5.2541	1	1	2	3	5	75.5961	3.5	29.7	104	1.1	127	1.1	1.5	2	2.8	3.9	12.8	4.39	16.8	143	30	15	82.3	247	9.8	2	1.47	8.0654	5	2	1	5.48667	168.027	4.64972	1355.21	1910990	1911114	1910990	1911116	1248768	1911096	1911096		1911114	120	216	1	0
0	2.9063	0	1	1	1	5	87.293	3.29822	25.4	98	1	123	1.4	6.42684	2.3	3.8	4.7	16.1	4.82	14.2	140	33	23.7	67.6	205	11.1	5.5	2.6307	7.5036	3	3	3	2.85232	77.926	2.08642	584.726	1676831	1676968	1676831	1676901	912144					130	179	0	0
0	8.625	0	2	1	1	3	59.2989	2.6	27.9	110	2.8	94	1.8	3.8	3.2	9.2	5.2	18.9	3.17	20.4	140	99	14.7	81.7	216	13	3.4	1.911	10.621	10	2	3	5.55782	113.03	4.46448	1200.49	1611818	1612139	1611818	1612025	1092360					38.8009	214.143	1	0
0	2.0013	1	2	1	1	5	83.4818	3.8	23.8	106	1	105	1.3	1.3	1.8	3.6	4.1	14.4	4.88	14.4	140	19	7	80	160	9.6	2	0.672	7.68	1	1	2	11.4286	238.095	4	1828.57	1586877	1587185	1586877	1586925	855576	1587720		1587720		372	174	0	0
0	1.4282	0	1	3	3	1	76.7461	3.1	27.7	108	1.5	117	0.9	2.3	2.4	4.2	3.7	11.4	4.3	14.5	144	11	38.5	54	167	5.8	3.9	2.233	3.132	5	2	3	1.4026	74.7873	1.17391	234.234	1700888	1700967	1700888	1700922	1028592					-86.2429	151.715	1	0
0	8.348	1	1	1	2	3	86.1938	3.8	27.3	92	0.9	92	1.3	1	1.9	3.1	4.1	14.4	4.47	14.6	133	20	14.5	79.3	425	4.7	4.2	0.6815	3.7271	7	2	4	5.46896	623.624	3.83092	2324.31	2109593	2109858	2109593	2109793	1352904	2111352	2111352			196	167	0	0
0	1.3014	0	2	1	4	5	53.4134	4.1	24.6	105	1	119	1	2.1	1.8	3.7	3.3	12.1	5.25	13.5	143	7	6.2	89.1	188	10	3	0.62	8.91	0	1	2	14.371	303.226	8.17431	2701.74	1668549	1669357	1669259	1669290	1200648					-100.154	136.58	0	0
0	11.7964	1	2	3	1	3	57.0731	3.7	26.2	104	0.9	100	1.8	0.7	1.9	3.8	3.5	19.1	2.99	17.5	140	17	4	3	30	52.7	0	2.108	1.581	8	2	4	0.75	14.2315	0.0309278	22.5	1638400	1638980	1638410	1638693	1138440	1639008		1639008		879	186.128	0	0
1	1.2219	1	2	1	3	3	85.178	2.36702	26.8	100	1.2	127	1.1	2.5	2.1	3.9	5.2	12.7	4.55	14.5	137	23	9	82	203	19	8	1.71	15.58	4	2	2	9.11111	118.713	4.55556	1849.56	1269023	1269049	1269023	1269053	522864	1269048	1269048	1269048	1269049	188.393	162.047	0	0
1	5.9184	1	1	1	4	2	73.0263	3.7	80.4	106	0.8	159	1	2.1	2.1	4.1	4.3	12.2	4.63	13	142	12	22.8	72	156	8.1	3.5	1.8468	5.832	5	2	4	3.15789	84.4704	2.57143	492.632	1540646	1540955	1540816	1540958	900936	1540944	1540944	1540944	1540955	176.051	150	1	0
0	3.8345	0	2	1	1	1	67.9368	3.9	150	95	1	211	1.3	1.8	2	3.5	3.3	15.2	4.77	13.3	130	20	10.6	83.9	265	14	4.6	1.484	11.746	4	2	3	7.91509	178.571	5.21118	2097.5	1468297	1468478	1450270	1450362	855144					168.567	122.467	1	0
0	61.9167	0	1	3	3	5	41.5336	2.9	23.9	99	0.7	88	1.1	0.9	2	3.1	3.5	12.6	4.26	14.3	132	9	16.1	79.3	383	10.6	3.8	1.7066	8.4058	1	1	2	4.92547	224.423	3.83092	1886.45	1473114	1474646	1473114	1474600	1109280					205.459	212.626	0	0
1	4.3283	1	2	2	3	3	53.0088	2.2	32.1	96	0.9	116	1.6	1.9	1.4	3.6	4.4	17.7	3.37	14.7	129	22	21.6	72	165	5.8	5.6	1.2528	4.176	7	3	3	3.33333	131.705	2.57143	550	1436981	1437652	1437494	1437598	972624	1437648	1437648	1437648	1437652	368.055	196.84	0	0
1	13.8268	1	2	3	4	5	65.9009	4.10122	31.4	103	1	94	1	1.8	2.1	3.2	3.9	11.7	5.38	13.7	140	17	10.8	83.6	212	8.6	4.4	0.9288	7.1896	3	2	1	7.74074	228.251	5.09756	1641.04	1396028	1396357	1396028	1396360	818736	1396344	1396344	1396344	1396357	78	196	0	0
1	3.3942	1	1	1	4	5	81.2095	3.55833	27.4	97	7.7	109	1.1	3.09712	1.6	4.5	4.3	12.2	3.1	18.6	136	74	2.5	94.9	365	23.5	2.2	0.5875	22.3015	7	3	3	37.96	621.277	18.6078	13855.4	1283627	1283909	1283627	1283709	572232	1283904	1283904	1283904	1283909	113	143	0	0
1	1.782	1	2	1	1	5	82.3502	3.5	23.5	90	1.1	133	1.1	5.4	1.8	3.8	4.2	12.7	3.43	14.8	126	26	4.1	92.7	315	10.5	2.5	0.4305	9.7335	1	2	2	22.6097	731.707	12.6986	7122.07	1741532	1741660	1741532	1741574	1020144	1741656	1741656	1741656	1741660	39	111	0	0
1	2.9821	1	1	1	1	5	86.4539	3.49073	24.6	102	0.9	91	1.1	1.2	1.8	2.7	3.8	12.8	4.46	12.5	136	27	15.6	76.8	185	10.4	5.8	1.6224	7.9872	2	2	3	4.92308	114.029	3.31034	910.769	1693504	1693658	1693504	1693575	936168	1693656	1693656		1693658	51	195	0	0
0	32.6768	0	2	3	4	5	26.1402	3	31.5	105	1	118	1.2	3.4	1.8	3.9	4.4	14.1	3.61	13	140	15	10.3	85.2	196	24.1	2.9	2.4823	20.5332	11	3	4	8.27185	78.959	5.75676	1621.28	2026756	2027580	2026756	2027541	1797768					173	150.311	0	0
0	7.0559	1	1	1	1	5	82.0593	4.1	30.1	102	1.6	201	1.2	1.3	2.3	3.4	4.2	14.3	4.27	14.4	137	48	14.2	80.2	395	19	4.1	2.698	15.238	4	2	3	5.64789	146.405	4.05051	2230.92	1508511	1509011	1508511	1508681	789672	1509024		1509024		118	115	0	0
1	61.0213	1	1	2	1	1	44.4097	3.5	70.1	108	1.7	181	1.4	2.3	1.7	4.7	4.5	15.3	4.33	15.9	144	18	6.1	92	322	15.3	1.8	0.9333	14.076	4	0	2	15.082	345.012	11.5	4856.39	2047357	2048817	2047357	2048821	1658328	2048808	2048808	2048808	2048817	283	150	1	0
0	7.1474	0	2	1	4	5	70.0098	4.2615	17.4	98	1.4	211	1	6.7	2.4	5.2	4.3	12.2	4.51	13.1	138	23	25.6	68.7	408	21.9	4.7	5.6064	15.0453	5	2	4	2.68359	72.774	2.19489	1094.91	1430966	1431205	1430966	1431137	817680					164	138	0	1
0	0.676	1	2	1	1	1	77.6051	4.53037	28.3	103	1	133	1.4	2.32906	1.9	4.1	4	14.6	5.26	13.9	140	16	29.2	58.6	220	11.8	8.2	3.4456	6.9148	5	1	1	2.00685	63.8496	1.41546	441.507	1991397	1991509	2046742	2046758	1311576	2064936	2064936			194	163	1	0
0	2.5511	0	1	1	4	5	75.46	3.85452	24.6	99	1.5	105	1	2.32843	2.1	2.8	4.4	12.2	3.34	17.4	135	33	41.5	48.5	335	11.9	5.7	4.9385	5.7715	6	3	2	1.16867	67.8344	0.941748	391.506	1593646	1593904	1593646	1593707	932616					663	182	0	0
0	3.1291	0	2	3	4	5	81.701	2.77977	34.1	103	1.6	241	2.5	1.9	2.2	3.2	4.8	25.8	2.51	15.3	133	39	16.7	78.9	109	5.1	3.9	0.8517	4.0239	6	2	3	4.72455	127.979	3.73934	514.976	1768869	1769127	1768869	1768945	1053168					272.27	206.23	0	0
0	5.5212	0	1	1	4	5	77.1589	2.6	24.5	101	0.7	136	1.3	1	1.8	4.2	4.1	13.8	3.67	15.2	133	13	6	78	292	19	11	1.14	14.82	4	3	4	13	256.14	3.54545	3796	1389240	1389541	1389240	1389372	713328					87	57	0	0
0	3.9306	0	1	2	3	5	52.0273	2.68117	24.5	105	1.2	128	1.1	1.22169	1.9	4.5	3.6	11.9	4.81	14.5	143	23	18.1	77.7	275	13.8	3.4	2.4978	10.7226	4	1	1	4.29282	110.097	3.4843	1180.53	1661231	1661365	1661231	1661326	1205472					196	220	0	0
0	47.3625	0	2	3	1	5	33.3194	3.8	25.6	99	1.1	150	1.2	1.9	1.8	3.5	3.3	14	4.67	13.2	137	10	4.2	92.7	196	11.2	2.8	0.4704	10.3824	0	1	3	22.0714	416.667	12.6986	4326	2016758	2017981	2016758	2017894	1724880					502	196.594	0	0
0	1.489	1	2	1	1	5	67.2887	4.4	28.1	97	0.7	246	1.4	1.87044	2	2.8	3.8	16	4.31	13	135	15	13.4	79.6	233	9.7	5.7	1.2998	7.7212	3	2	3	5.9403	179.258	3.90196	1384.09	1772630	1772754	1772265	1772301	1182816	1790544	1790544	1790544		147	149	1	1
1	5.9923	1	1	3	4	5	58.4462	2.8	22.5	109	0.6	160	1.1	4.5	1.1	2.7	4.4	12.2	3.44	17.3	151	4	3	91	250	8.6	4	0.258	7.826	4	2	4	30.3333	968.992	10.1111	7583.33	1364205	1364348	1364205	1364349	852216	1364328	1364328	1364328	1364348	163	131	0	0
0	3.1153	0	1	3	4	2	47.4369	2.7	32	111	1.5	147	2	5	1.5	1.2	3.4	21.4	4.73	12.5	132	28	1	88	51	6.6	3	0.066	5.808	5	3	3	88	772.727	7.33333	4488	1828102	1828841	1828692	1828767	1411776					406.193	184.198	0	0
1	8.4177	1	1	1	1	3	75.5305	3.5	25.8	105	1.2	99	1.1	1	2.2	3.2	4.5	13.3	3.37	15.6	139	22	20.2	65.7	270	6.4	9.6	1.2928	4.2048	6	2	3	3.25248	208.849	1.91545	878.168	1483503	1483711	1483503	1483705	821856	1483704	1483704		1483711	249.455	183.782	0	0
0	10.0517	0	2	1	1	5	55.3081	4	26.3	102	0.8	219	1	2.1	1.8	3.3	3.6	12.3	4.33	13.6	137	9	3.3	92.8	183	7.8	3.4	0.2574	7.2384	2	1	4	28.1212	710.956	12.8889	5146.18	1264259	1264550	1264259	1264500	779760					82	163	0	0
0	9.1357	1	2	1	1	5	76.0018	4.1	28.3	103	0.7	117	1.6	1.6	2.1	2.6	3.5	18	4.92	14.5	141	12	16.8	75.5	255	11.7	6.1	1.9656	8.8335	4	2	2	4.49405	129.731	3.08163	1145.98	1807984	1808340	1808034	1808253	1142208	1808856	1808856			106	184	1	0
0	2.6661	0	2	1	4	5	50.3701	3.46211	28.1	107	0.9	143	1	1.00249	1.8	2.5	3.7	11	4.69	12	143	16	5.7	91.5	298	12.2	2.1	0.6954	11.163	1	1	2	16.0526	428.53	10.7647	4783.68	2077946	2078294	2078178	2078242	1636704					212.256	126.311	0	0
0	1.3388	0	2	1	4	2	75.7547	3.6	48.4	110	0.9	101	1.1	1.2	2.1	3.5	4.3	13.3	4.36	12.8	147	12	11	84.5	194	5.8	3.4	0.638	4.901	5	2	3	7.68182	304.075	5.45161	1490.27	1824755	1824952	1824826	1824858	1161144					137.906	149.691	1	0
1	2.7081	1	2	1	1	3	77.8353	2.71986	28.1	97	1	138	1.7	1.1	1.6	2.9	4.4	18	2.1	15.7	129	20	9.4	80.6	198	3.8	8.6	0.3572	3.0628	1	2	4	8.57447	554.311	4.15464	1697.74	1761381	1761463	1761402	1761467	1079544	1761456	1761456		1761463	-24.7914	173.47	0	0
0	11.2643	1	1	2	3	3	77.2651	3	29.6	99	2.1	230	1.1	2	1.6	5.7	4.4	12.7	3.26	18.8	137	55	28	46	23	4.7	8	1.316	2.162	9	2	3	1.64286	17.4772	0.851852	37.7857	1598255	1598522	1598255	1598525	912528	1598520	1598520	1598520	1598522	91.6477	159.489	0	0
0	1.9451	0	2	2	4	5	51.1256	4	33.1	103	0.8	118	1.2	1.76902	1.7	3.6	3.4	14.3	4.72	13.1	140	12	13.8	80.9	190	3.3	3.5	0.4554	2.6697	1	1	3	5.86232	417.216	4.2356	1113.84	1427828	1427920	1441147	1441194	979968					210.464	167.283	0	0
0	1.1645	0	1	2	3	1	52.419	2.4	30.5	90	7	56	1.2	1.7	2	5.2	5.5	13.5	4.08	19	128	46	9.9	86.2	308	7	2.2	0.693	6.034	5	2	2	8.70707	444.444	6.24638	2681.78	1586902	1587519	1586907	1586934	1127712					214.708	175.429	0	0
1	7.1912	1	1	3	4	5	72.9501	3.3	23.8	106	1.2	220	1.2	2	2	4.9	3	12.6	4.97	12.3	143	28	2.7	94.9	190	18.8	2.1	0.5076	17.8412	5	1	4	35.1482	374.31	18.6078	6678.15	1464211	1464378	1464211	1464383	825168	1464360	1464360		1464378	169.572	168.901	0	0
0	1.0173	0	2	1	1	2	53.8103	3.4	40.4	105	0.7	152	1.4	1.6	2	3.5	4.1	15.6	4.23	15.2	134	9	16.4	78.4	145	8.8	3.3	1.4432	6.8992	8	3	2	4.78049	100.471	3.62963	693.171	1925922	1926304	1926106	1926131	1454544					101.777	129	0	0
0	5.1517	0	1	1	4	5	39.1139	4	35.8	106	0.7	111	1.6	1.5	1.7	3.3	5.8	17.4	5.76	15.9	137	10	14.6	81.3	190	12.1	3.5	1.7666	9.8373	3	2	3	5.56849	107.551	4.34759	1058.01	1378910	1379223	1378910	1379033	1036272					58	103	0	0
0	4.9216	1	1	2	4	5	61.3722	3.3	36.7	99	0.7	101	1.2	0.6	2.4	3.7	3.4	13.8	4.45	13.7	137	7	25.6	67.3	394	5.4	6	1.3824	3.6342	5	3	2	2.62891	285.012	2.0581	1035.79	1927748	1928057	1927818	1927936	1390128	1951848		1951848		179	156	0	0
0	2.6183	0	1	2	1	3	52.8026	3.4	26.6	106	0.5	89	1.1	1.52719	1.7	3.8	3.9	12.9	4.24	13.3	141	11	37.3	55.3	258	7	3.6	2.611	3.871	3	1	1	1.48257	98.8127	1.23714	382.504	1313279	1313537	1313279	1313342	850728					233	173	0	0
0	3.8756	0	2	2	3	5	63.6069	4.12559	31.6	98	1.9	63	1.4	1.9	2.2	5.4	4.4	16.1	4.83	13	140	26	7.8	84.7	431	14.6	6.8	1.1388	12.3662	8	3	3	10.859	378.469	5.53595	4680.22	1794996	1795096	1795003	1795096	1237800					94.5254	193.307	0	0
0	1.3115	1	2	1	2	3	73.0692	2.24477	36.5	103	1	176	5.6	0.821437	1.9	2.2	4.2	49.5	4.35	14.4	135	16	8.9	87.3	308	9	3.6	0.801	7.857	1	1	2	9.80899	384.519	6.87402	3021.17	1623222	1623420	1623225	1623257	983136	1654224	1654224	1654224		146.378	137.062	1	0
0	17.038	1	2	1	3	2	59.6647	3.4	26.6	108	1.1	145	1.2	6.4	1.9	2.5	4.1	13.6	4.44	13.7	141	23	6	89.5	220	14	3.8	0.84	12.53	10	2	3	14.9167	261.905	8.52381	3281.67	1253343	1253798	1253343	1253752	730680	1254912		1254912		-71.1801	155.395	0	0
0	4.0065	1	2	1	1	5	62.6188	2.9	25.1	104	0.9	170	1.3	3.3	2.7	3.7	3.5	14.8	5.29	13.4	146	52	3	92	338	19.8	3	0.594	18.216	1	1	4	30.6667	569.024	11.5	10365.3	1894029	1894235	1894029	1894125	1345488	1894296		1894296		356.027	139.923	0	0
0	6.1658	0	2	1	3	2	70.9953	3.3	36.4	110	0.9	120	1.4	1.6	2.5	2.8	4.4	15.8	3.65	16.6	139	20	11	85.6	115	16.1	1.8	1.771	13.7816	9	3	3	7.78182	64.9351	5.94444	894.909	1951831	1952029	1951832	1951980	1329912					340	142.133	1	0
0	2.748	1	1	1	3	5	78.1046	2.75122	23.7	107	1.6	182	3	4.7	1.5	4.6	6	30.3	4.63	15.8	143	40	2	93	263	5.9	5	0.118	5.487	0	0	0	46.5	2228.81	13.2857	12229.5	1292068	1292414	1292279	1292345	607872	1303320		1303320		170.232	151.707	0	0
0	1.8975	0	2	1	4	2	69.8038	2.5	31.3	107	1.2	120	1.3	1.4	1.9	2.9	4.4	15.1	4.1	12.6	137	13	5.7	87	136	20	7.1	1.14	17.4	3	2	4	15.2632	119.298	6.69231	2075.79	1737369	1737590	1737381	1737426	1125888					71	53	1	0
1	6.4126	1	2	3	3	3	70.0183	3.7	33.5	102	1.7	90	1.1	3.2	1.7	4	3.7	13.3	4.03	16.8	142	38	5	61	287	16.3	5	0.815	9.943	4	2	3	12.2	352.147	1.5641	3501.4	1823008	1825357	1825164	1825317	1209648	1825344	1825344	1825344	1825357	81.3791	201.716	0	0
0	2.5168	0	1	1	1	3	79.7805	3.31233	26.6	93	1.9	170	1.1	3.4	1.9	2.7	5.1	12.9	4.09	12	130	53	10	50	488	10.8	7	1.08	5.4	5	3	2	5	451.852	1	2440	1697101	1697248	1697101	1697162	986280					269.212	234.126	0	0
0	1.202	0	1	1	2	5	87.8334	3.89224	21.7	101	1.4	137	1.1	2.1	2	2.8	4.3	13	4.07	14.7	139	25	3.4	92.9	236	8.7	2.7	0.2958	8.0823	4	1	3	27.3235	797.836	13.0845	6448.35	1463453	1463608	1463483	1463512	694032					-21.2343	137.316	0	0
0	2.9017	0	1	1	4	5	22.1503	3.35185	26.2	105	0.8	81	1.1	2.00227	2.2	3.8	3.9	12.9	4.9	12.8	140	11	30	64.4	238	6.9	4.3	2.07	4.4436	1	2	2	2.14667	114.976	1.80899	510.907	1954365	1954480	1954365	1954434	1760328					247.107	142.028	0	0
0	3.8691	0	1	3	4	5	48.7035	4	22	101	0.6	139	1.1	1.1	1.8	4.4	4	12.9	4.5	13.1	138	12	7.5	90.4	228	12.4	1.6	0.93	11.2096	2	2	3	12.0533	245.161	9.41666	2748.16	1639579	1640033	1639579	1639672	1212936					-88.0834	166.726	0	0
0	0.9259	0	1	2	3	5	67.5888	3.06277	29.5	103	1.2	115	1.1	1.6	1.9	3.1	4.1	13.1	4.71	14.3	140	25	35	55.8	306	7.5	5.8	2.625	4.185	2	2	2	1.59429	116.571	1.26244	487.851	1234126	1234240	1234126	1234148	642048					90	194	0	0
0	17.6091	0	2	1	4	5	37.0195	3.7	20.7	104	0.9	146	0.9	3.3	1.6	3.2	2.9	11.1	5.11	13.3	148	13	1	78	348	26.5	6	0.265	20.67	5	2	4	78	1313.21	3.54546	27144	1995531	1996117	1995531	1995953	1671240					-24.2678	191.192	0	0
0	0.8261	0	2	1	4	3	60.635	3.99463	45.4	104	1.3	94	3.2	0.9	2.2	3.8	3.6	32.8	5.33	14.7	140	21	18	76.8	246	16.2	4.3	2.916	12.4416	5	1	2	4.26667	84.3621	3.31035	1049.6	1798051	1798241	1798051	1798071	1266888					99	185	0	0
0	2.9058	0	1	1	1	5	83.4486	3.6	32.4	109	0.8	173	1.1	1.3	1.9	3.5	3.9	11.7	4.4	13.2	145	25	15.7	79.6	205	10.7	3.2	1.6799	8.5172	3	2	2	5.07006	122.031	3.90196	1039.36	1538058	1538294	1538058	1538128	807048					66	159	0	0
0	9.7222	0	1	3	4	3	48.6581	3.2	25.4	107	0.8	109	1.3	2.3	1.8	3.4	3.8	14.6	4.23	19.7	139	13	8.6	86.6	336	13.6	2.8	1.1696	11.7776	4	2	3	10.0698	287.278	6.46269	3383.44	1853333	1853824	1853333	1853566	1427088					97	157	0	0
0	1.7608	0	1	1	1	5	83.5237	3.66936	21.7	106	1	105	1.2	1.7	2.3	3	4.6	13.5	3.26	14.4	139	22	22.4	68.1	344	7.8	5.2	1.7472	5.3118	2	2	1	3.04018	196.886	2.1348	1045.82	1852588	1853027	1852588	1852630	1120920					208	163	0	0
0	2.6199	0	1	1	2	3	88.7259	2.53519	27.3	98	0.9	158	1.1	1.4	1.6	2.5	4.2	12.5	4.83	16.5	135	18	6.8	89	399	11.9	3.3	0.8092	10.591	7	2	4	13.0882	493.08	8.09091	5222.21	1632791	1632949	1632791	1632854	855552					269.463	124.647	0	0
0	9.7358	0	2	1	1	5	64.6958	3.66037	26.9	101	1.2	122	1.2	1.2	2.2	3.5	4.6	14.3	3.86	14.9	140	38	36.7	54.1	209	6.6	4.6	2.4222	3.5706	6	2	3	1.47411	86.2852	1.17865	308.09	1593263	1593662	1593333	1593566	1026528					91	109	1	0
0	10.9283	0	2	1	4	5	66.013	2.75648	22.3	104	0.9	249	1.1	2.3	2.1	3.8	4.6	12.8	3.76	12.7	134	18	13.6	78.2	202	13.3	3.9	1.8088	10.4006	6	2	2	5.75	111.676	3.58716	1161.5	1786026	1786433	1786026	1786288	1207752					84	92	1	0
0	2.4909	1	1	1	4	5	57.5384	3.90694	31	102	0.8	133	1.38	1.2	1.8	3	3.3	15.06	4.21	13.6	140	10	21.9	72.7	209	22.7	4.1	4.9713	16.5029	2	1	4	3.31963	42.0413	2.663	693.804	2100492	2100565	2127777	2127837	1596456	2132472	2132472	2132472		159.645	161.778	0	0
0	1.483	1	2	1	1	5	41.6654	2.3	44.6	116	3.7	130	2	1	2.2	10.6	6	21.3	2.83	19.6	142	123	13.4	78.5	100	12.3	3.8	1.6482	9.6555	8	2	2	5.85821	60.6722	3.65116	585.821	1727661	1728902	1728798	1728834	1362672	1735152	1735152	1735176		128.539	191.808	0	0
0	1.2833	0	2	1	1	3	72.7696	3.6	28.1	98	0.9	223	1.1	2	2.1	2.7	4.4	11.6	3.48	14.7	134	24	3.8	91.5	100	10.4	4.5	0.3952	9.516	2	1	2	24.0789	253.036	10.7647	2407.89	1302622	1304274	1303425	1303456	665160					233.191	232.679	0	0
0	2.2188	0	1	1	4	5	70.6745	2.84161	23.7	103	1.1	193	1	1.7	2.1	3.1	4.2	11.5	4.96	13.3	140	16	6.6	91.1	276	22.3	1.3	1.4718	20.3153	5	2	3	13.803	187.525	10.236	3809.64	1302965	1303023	1302970	1303023	683856					121	262	1	0
0	1.469	0	2	1	1	5	66.6196	2.98878	22.6	105	0.7	129	1.1	1.4	1.2	3.7	3.9	13.2	5.11	14.3	144	15	12.7	84.1	289	16.2	2.6	2.0574	13.6242	1	1	3	6.62205	140.469	5.28931	1913.77	1933708	1933862	1933737	1933773	1350120					143	127	0	0
0	0.9158	0	2	1	1	5	77.9619	4.49354	25.4	106	1.3	126	1.2	0.68989	2	2.2	3.7	13.5	4.54	16.1	141	19	14.9	80.3	262	8.5	3.7	1.2665	6.8255	2	1	2	5.38926	206.869	4.07614	1411.99	1582898	1583031	1582898	1582920	899952					118	130	0	0
0	1.957	0	2	3	4	5	90	3.3	27.2	97	1.3	79	1.3	0.678145	2	3.1	4.7	14.6	4.36	12.4	136	22	14.5	76.5	198	6.5	6.1	0.9425	4.9725	2	1	2	5.27586	210.08	3.25532	1044.62	1498217	1498289	1498217	1498264	-1131552					122	213	0	0
0	2.43	0	1	2	1	5	59.183	2.6	48.5	98	2.6	81	3.4	2.6	2.2	3.9	4.4	34.1	2.75	22.5	131	33	5	79	51	10	8	0.5	7.9	5	2	3	15.8	102	3.76191	805.8	1924808	1924961	1924808	1924867	1404336					148.979	123.153	0	0
1	7.4468	1	1	2	3	1	46.4113	3.2	27.6	105	1	152	1.2	11.8	2	2.2	3.3	14.5	3.72	16.1	143	6	7.4	89.7	292	16.7	2.2	1.2358	14.9799	0	1	4	12.1216	236.284	8.70874	3539.51	1521819	1521997	1521819	1521998	1115256	1521984	1521984	1521984	1521997	-72.8852	156.12	1	0
0	29.5155	1	1	1	3	5	85.3153	2.9	32.9	109	0.7	235	3.5	3.1	1.5	4	5	33.8	2.78	14.3	139	18	9.8	87.8	282	15.4	2.2	1.5092	13.5212	1	0	2	8.95918	186.854	7.19672	2526.49	1670354	1671062	1670354	1671062	922992	1675992		1675992		252	233.038	0	0
0	12.8168	0	2	1	1	5	48.0588	3.6	29.5	107	0.8	94	1.1	0.7	1.9	4.7	3.4	13.2	5.14	14.1	138	17	22.2	65.1	186	7.1	6.2	1.5762	4.6221	6	3	1	2.93243	118.005	1.86533	545.432	1877819	1878230	1877824	1878132	1456824					112	138	0	0
0	8.7435	1	1	1	1	3	66.0869	3.4	26.7	100	0.8	157	1.1	0.6	2.2	4.5	4.1	12.8	3.04	15.6	138	19	22.5	72.8	686	11.8	3.3	2.655	8.5904	4	1	3	3.23556	258.38	2.67647	2219.59	2012396	2012634	2009757	2009967	1430256	2014128	2014128	2014128		259.002	245.058	0	0
1	1.4035	1	1	1	1	5	76.6358	2.3	22.1	106	1.6	212	1.2	2.8	1.3	1.8	3.7	14	2.97	17.1	138	29	8	88.4	260	26.4	2.3	2.112	23.3376	8	3	4	11.05	123.106	7.62069	2873	1708946	1708975	1708946	1708979	1037616	1708968	1708968	1708968	1708975	128	97	1	0
0	9.7561	0	2	3	4	5	36.0135	3.3	24.2	108	1	157	1.1	3.2	1.8	3.6	3.8	13.2	4.38	13.5	144	14	24.3	67.4	285	8	7.5	1.944	5.392	3	1	2	2.77366	146.605	2.06749	790.494	1323742	1324119	1323742	1323977	1008264					924	199	0	0
0	2.7634	0	1	1	4	5	22.6719	3.9	36.4	105	0.7	111	1	-0.277513	1.8	3.5	3.9	10.9	4.28	13.5	139	8	12.2	84	262	17.3	3.3	2.1106	14.532	1	1	2	6.88525	124.135	5.25	1803.93	1965822	1966022	1965844	1965910	1767216					62	183	0	0
0	13.2751	0	2	1	4	3	67.5405	1.1	142.1	107	1	150	1.6	9.4	1.7	5.2	4.6	18.1	3.41	12.6	139	15	4	78	244	18.1	5	0.724	14.118	12	2	4	19.5	337.017	3.54546	4758	2071015	2071552	2071044	2071362	1479360					411.056	179.279	0	0
0	0.8006	0	1	3	4	5	84.9631	3.0589	33.5	100	0.7	142	1.2	1.1084	1.7	4.4	5.2	13.7	4.53	13.5	141	14	6.8	90.7	262	9.1	1.7	0.6188	8.2537	6	2	1	13.3382	423.4	9.75269	3494.62	1711501	1712945	1711510	1711529	967224					120	145	0	0
1	7.3888	1	2	1	3	1	87.3564	3.6	28.7	105	1.4	100	1.2	2.2	2.2	4.6	3.8	14.3	4.31	14.2	146	24	69.1	26.6	103	55.8	1.1	38.5578	14.8428	9	3	4	0.384949	2.67131	0.362398	39.6498	1269578	1269860	1269636	1269814	504336	1269840	1269840	1269840	1269860	-160.825	187.931	0	0
0	1.9126	1	2	1	1	5	78.3826	2.76321	21.9	100	1.1	164	1.3	2.31144	1.5	1.6	2.8	14.5	3.87	13.4	140	20	21.4	74.6	156	8.6	3.1	1.8404	6.4156	2	2	3	3.48598	84.7642	2.93701	543.813	1765024	1765379	1765024	1765070	1078392	1765416	1765416	1765416		-17.2301	177.996	1	0
0	16.9233	1	1	1	1	5	73.5002	2.41543	24.6	103	0.7	174	1	1.6	1.5	2.9	4.7	12	4.37	13.6	139	19	8	89.3	157	9.6	2.3	0.768	8.5728	4	2	2	11.1625	204.427	8.3458	1752.51	1468574	1469003	1468574	1468980	824712	1471056	1471056	1471056		106.834	124.133	0	0
0	1.9967	0	1	3	1	5	29.2003	4.55856	30.8	107	0.6	110	1.1	1.26443	1.6	4.5	4	13.2	4.79	13.1	141	10	20.5	76.7	305	8.2	2.2	1.681	6.2894	1	1	2	3.74146	181.44	3.29185	1141.15	1517187	1517323	1522029	1522077	1261392					46.2326	117.859	0	0
0	0.6863	0	2	1	1	3	70.3394	4.8	23.1	96	1	135	1.2	1.1	2.1	3.2	5.3	13.7	3.38	12.3	130	21	10	82	510	13.6	7	1.36	11.152	2	1	4	8.2	375	4.55555	4182	1340802	1340988	1340087	1340103	723816					-9.29501	118.907	0	0
0	13.0489	1	1	1	4	3	45.8346	3.2	31.4	103	0.6	106	1.3	1.3	2.1	4.8	3.9	14.9	2.2	20.7	138	7	14	46	32	120.4	6	16.856	55.384	7	2	4	3.28571	1.89843	0.851852	105.143	1699117	1699235	1697176	1697489	1295592	1699224	1699224	1699224	1699235	374	252.372	0	0
0	1.768	0	1	3	4	5	56.3623	4.2284	18.1	103	0.6	260	0.9	-1.77336	2	3.5	4.2	11.3	4.2	13.3	140	12	21.3	73.9	226	5.8	3.9	1.2354	4.2862	1	0	1	3.46948	182.937	2.83142	784.103	1729470	1729575	1729470	1729513	1235736					167	325	0	0
0	2.0159	0	1	2	3	5	80.7906	4.12717	20.5	104	1.3	113	1	1.7	1.9	2.2	3.7	11.6	3.8	13.7	132	26	13.6	82	241	8.6	3.5	1.1696	7.052	3	3	2	6.02941	206.053	4.55556	1453.09	1581686	1581902	1581686	1581735	873960					67	181	0	0
0	13.8657	0	1	1	1	5	51.3284	2.70281	22.8	109	0.8	191	0.9	1.2	1.8	3.4	3.3	10.3	3.61	13.3	139	10	9	88	312	17.4	2	1.566	15.312	5	2	3	9.77778	199.234	7.33333	3050.67	2019357	2019899	2019357	2019690	1569720					179.965	177.486	0	0
1	6.1426	1	2	1	4	5	69.7173	4.3	42.1	102	0.8	289	1.1	4.30598	1.9	2.9	3.8	13.3	5.13	13.8	143	15	5.6	90.3	288	17.4	3.7	0.9744	15.7122	3	2	4	16.125	295.567	9.30928	4644	1843988	1844134	1843988	1844135	1233264	1844112	1844112	1844112	1844134	-41.6682	168.001	1	0
0	1.3097	1	1	1	1	5	66.2852	3.8	24.4	99	1	96	1.1	1.2	2.1	3.1	4.8	13.3	4.6	14	138	35	42.6	45.3	259	7.6	7.9	3.2376	3.4428	2	2	3	1.06338	79.9975	0.828154	275.416	1975250	1975670	1975400	1975431	1394592	1980192		1980192		213	230	1	0
0	5.2201	0	2	1	4	3	30.6749	3.5	27.6	100	0.8	104	1.2	1.6	2.1	5.2	4.5	14.1	3.47	15.6	138	13	13.9	82.2	646	14.4	2.3	2.0016	11.8368	0	1	3	5.91367	322.742	4.61798	3820.23	1257368	1257660	1257923	1258049	988656					252.081	54.5831	0	0
0	2.7027	1	1	1	2	3	67.1392	3.6	40.6	104	1.1	87	1.1	1.1	0.9	2.3	3.5	12.8	3.25	16.5	139	13	27.5	65.6	579	8.5	5.7	2.3375	5.576	2	1	2	2.38545	247.701	1.90698	1381.18	2105877	2106231	2111805	2111869	1512792	2113992	2113992			422.879	199.528	0	0
0	1.9833	1	1	1	1	5	90	3.6797	19.2	96	1.9	198	1	-1.28962	2.3	4.8	3.2	12.3	5.02	12.8	140	42	18.4	71.1	378	15.6	5.9	2.8704	11.0916	2	2	3	3.86413	131.689	2.46021	1460.64	1806353	1806472	1806353	1806400	-823416	1825968		1825968		935	141	0	0
1	1.1369	1	1	1	2	3	69.6619	3.3	27.6	93	1.5	94	1.2	1.4	2.4	4.2	5.6	13.6	3.97	16.4	128	49	6.6	87.2	162	4.4	4.9	0.2904	3.8368	3	2	3	13.2121	557.851	6.8125	2140.36	1518518	1518708	1518522	1518549	908280	1518696	1518696	1518696	1518708	115	142.595	0	0
1	3.7695	1	2	3	1	5	57.8872	3.2	26	104	1.3	210	1.5	2.6	1.7	4.4	4.7	16.4	4.9	19.7	139	34	10	86.8	291	11.8	1.6	1.18	10.2424	3	1	4	8.68	246.61	6.57576	2525.88	2002844	2002930	2002844	2002934	1495752	2002920	2002920		2002930	59	211	1	0
0	1.4334	0	1	1	4	5	72.6679	3.9	42.8	94	0.9	179	4	1.4	1.5	4.7	4.6	38.5	2.49	15.5	131	32	21.4	73	459	8.6	4.5	1.8404	6.278	1	1	2	3.41121	249.402	2.7037	1565.75	1891099	1891170	1892675	1892709	1254528					135.683	169.836	0	0
1	8.3744	1	1	1	4	5	83.4856	2.3	30	106	1.4	183	1.2	2.1	1.8	4.4	4.4	14.1	3.48	16.2	138	30	4.4	92.5	104	12.7	2	0.5588	11.7475	6	2	3	21.0227	186.113	12.3333	2186.36	1714278	1714478	1714278	1714479	982944	1714464	1714464	1714464	1714478	153	133	0	0
0	1.5144	0	1	2	3	3	54.5281	4.4	39.5	110	3.7	110	1.8	1	2.4	3.9	5.8	19.2	2.41	18.8	134	48	12.9	70.8	70	4.6	14.9	0.5934	3.2568	14	2	1	5.48837	117.964	2.42466	384.186	1419354	1419522	1415699	1415735	937560					-7.54192	233.613	0	0
0	0.9664	1	2	1	4	5	87.8704	4.57893	22.4	97	1.3	100	1.1	1.9	1.8	2.8	3.8	13.4	4.42	14.7	135	21	15	75.5	224	8.8	7.3	1.32	6.644	2	2	3	5.03333	169.697	3.08163	1127.47	1497089	1497183	1497713	1497737	727344	1498296		1498296		-106.911	246.837	0	0
0	8.1117	1	2	1	1	2	74.9825	3.48979	29.5	108	3.1	111	1.3	0.8	1.9	3	3.5	13.9	4.85	18.7	146	46	7.4	86.5	263	11.4	3.9	0.8436	9.861	4	2	2	11.6892	311.759	6.40741	3074.26	1957815	1958149	1986874	1987069	1300968	2009280		2009280		-60.6904	107.319	0	0
1	3.9331	1	1	1	1	5	63.3725	2.7	23.2	99	0.5	121	0.9	2.13764	1.9	3.4	3.5	10.7	3.4	12.6	133	10	9.2	87.3	315	4.1	0.8	0.3772	3.5793	1	2	3	9.48913	835.101	6.87401	2989.08	1549583	1549804	1549583	1549677	994440	1549800	1549800	1549800	1549804	225	202	0	0
1	0.7815	1	2	1	2	3	88.1064	2.16896	34.4	132	2.5	77	2.3	2.99239	2.5	1.8	4.2	23.6	5.17	14.4	165	28	16	77	168	20	5	3.2	15.4	6	2	4	4.8125	52.5	3.34783	808.5	1272356	1272372	1272356	1272375	500544	1272360	1272360		1272372	51.0249	198.236	0	0
0	4.1934	0	1	1	4	1	62.5934	2.7	25.4	101	0.7	76	1.2	1.1	2.2	3.7	4.4	14.2	3.75	13	140	14	14.4	80.1	506	10.5	3.9	1.512	8.4105	1	2	3	5.5625	334.656	4.02513	2814.62	1916414	1916993	1916486	1916586	1368096					145	148	0	0
0	20.9238	0	2	2	4	2	45.2678	3.8	26.1	105	1.1	131	0.9	1.1	2	4.2	3.9	11.1	4.41	15	142	17	19	74	274	6.9	3	1.311	5.106	1	2	1	3.89474	209.001	2.84615	1067.16	1810002	1811674	1810002	1810504	1413456					115.012	147.807	1	0
0	1.3872	0	2	3	4	5	70.4125	4.3	25.7	97	10.2	86	1.2	1.2	2.7	5.6	5	13.7	3.45	15.1	143	59	13.9	78.3	219	6.5	4.6	0.9035	5.0895	6	2	2	5.63309	242.391	3.6083	1233.65	1575277	1575472	1575300	1575333	958464					101	158	1	0
0	36.6273	0	2	1	4	1	39.9422	2.9	87.2	96	4.1	330	1.3	1.3	2.4	8.5	4.4	14.7	3.66	13.2	132	78	6.5	88.8	393	11.3	4.1	0.7345	10.0344	9	1	2	13.6615	535.058	7.92857	5368.98	1445758	1446636	1445758	1446637	1095864					197	112	1	0
0	6.2044	1	1	1	4	3	71.9024	3.5	20.2	95	0.8	149	1	4.6	1.8	4	5	12.2	4.66	14.6	131	10	11.3	79.2	584	14.6	8	1.6498	11.5632	1	2	3	7.00885	353.982	3.80769	4093.17	1758668	1759454	1758802	1758951	1127904	1761792	1761792	1761792		170	197	0	0
0	4.0103	0	2	1	4	5	50.939	3.7	29.3	105	1	108	0.9	1.91444	1.9	3.1	3.7	10.2	5.06	12.9	141	13	23.4	72	206	9.2	3.1	2.1528	6.624	2	2	2	3.07692	95.6893	2.57143	633.846	1325586	1325701	1325586	1325682	879360					145	154	0	0
0	1.2268	0	1	3	4	5	53.1039	3.8	25.5	98	0.8	110	1.1	2.8	2	3.1	3.8	12.6	4.38	21.7	139	15	21	64	339	7.4	12	1.554	4.736	3	2	3	3.04762	218.147	1.77778	1033.14	1599046	1600719	1600286	1600315	1133856					401.209	210.814	0	0
0	7.8822	0	2	1	4	5	61.9614	3.3	33.8	104	0.7	122	1.3	1.7	2	3	5.7	14.2	3.45	15.3	134	21	19.4	73.7	94	4.9	4	0.9506	3.6113	8	2	3	3.79897	98.8849	2.80228	357.103	1386838	1387167	1386838	1387027	844056					349.861	140.382	0	0
0	1.008	1	1	1	1	1	79.139	3.5	32.6	100	1.6	108	2.5	-0.928542	2.2	4	3.2	25.8	2.58	18.5	138	55	11.7	78.7	417	10.4	8.2	1.2168	8.1848	4	3	3	6.7265	342.702	3.69484	2804.95	2017986	2018079	2018031	2018055	1321248	2023344	2023344			40.239	160.323	1	0
0	2.9725	0	1	1	4	5	77.0429	4.57081	25.8	106	1.2	124	2.6	3.5	2	2.9	4.2	26.4	4.76	13.8	142	26	4	91.4	247	12.7	3.7	0.508	11.6078	2	1	2	22.85	486.221	10.6279	5643.95	1935976	1936192	1935976	1936048	1261080					133	144	0	0
0	1.2062	0	1	1	1	5	76.511	3.15941	26.8	108	0.7	118	1.7	0.702433	1.9	2.8	4.8	18.9	4.25	13.6	142	16	16	79.5	194	8.7	3	1.392	6.9165	1	1	2	4.96875	139.368	3.87805	963.938	1982724	1982776	1982724	1982753	1312488					179	196	0	0
0	7.1104	0	1	1	4	2	74.8556	2.7	66.4	102	0.9	90	1.8	1	1.9	6.1	3	18.6	3.02	15.2	136	13	5.9	90.3	97	8.9	3.4	0.5251	8.0367	10	2	2	15.3051	184.727	9.30928	1484.59	2052607	2052831	2052614	2052785	1396872					16.7606	134.14	0	0
0	4.6044	0	1	1	4	5	72.2086	3.5448	31.9	107	0.8	152	1.3	3.15189	1.7	2.3	4.3	14.5	4.41	14.8	143	28	13.4	82.5	217	10.9	3.2	1.4606	8.9925	4	3	3	6.15672	148.569	4.71429	1336.01	1305531	1305805	1305531	1305642	672984					162	187	0	0
0	8.9163	0	1	3	4	5	69.1913	3.4	26	98	0.6	190	1	1.3	1.9	3	3.2	11.8	4.8	13.4	135	12	5.8	92.1	343	14.6	1.3	0.8468	13.4466	1	1	3	15.8793	405.054	11.6582	5446.6	1582676	1583082	1582676	1582890	976560					126	316	0	0
0	11.3545	1	2	1	1	5	57.3578	4	23.4	101	0.9	120	1	3.11823	1.8	3.1	3.8	10.6	4.43	13.1	138	15	8.7	86.5	321	10.3	4	0.8961	8.9095	0	1	0	9.94253	358.219	6.40741	3191.55	1608182	1608493	1608182	1608454	1105728	1608552	1608552	1608552		492	180	0	0
0	1.9705	0	1	2	4	1	90	3.2	66.4	105	1.7	147	1.3	2	2.4	3.3	4.1	14.9	4.11	14.2	141	36	16.8	72	217	7.2	4	1.2096	5.184	2	1	1	4.28571	179.398	2.57143	930	1560499	1560712	1560547	1560594	-1069272					85	165	0	0
0	3.0165	1	1	1	2	3	90	3.42205	20.4	97	0.8	115	1	1.6	2.1	3.3	4.6	12.3	4.03	15	131	28	14.4	79.7	292	5.5	4.8	0.792	4.3835	2	1	2	5.53472	368.687	3.92611	1616.14	1938930	1939093	1938932	1939004	-690840	1946496	1946496			92	250	0	0
1	5.601	1	2	1	1	5	54.7944	2.4	39.2	92	0.7	89	2.3	2.3	1.8	1.6	3.3	23.9	2.74	14	137	10	4	90	171	19.6	6	0.784	17.64	16	2	4	22.5	218.112	9	3847.5	1611695	1612426	1612296	1612431	1131696	1612416	1612416	1612416	1612426	396.973	146.695	1	0
1	6.3101	1	1	3	4	5	86.7638	4.1	19.7	108	0.8	160	0.9	3.20005	1.7	2.6	2.9	11.1	3.8	12.7	143	13	46.5	45	210	12	4	5.58	5.4	2	1	2	0.967742	37.6344	0.818182	203.226	1425211	1425359	1425211	1425363	665160	1425336	1425336	1425336	1425359	-39.9479	137.227	0	0
0	1.3485	0	1	1	4	2	28.1578	4	27.9	102	0.9	97	1.2	4.5	1.7	1.3	2.9	13.6	3.95	12.4	139	11	22.9	73.2	44	9.4	2.6	2.1526	6.8808	5	2	2	3.19651	20.4404	2.73134	140.646	1912759	1912936	1912760	1912793	1664640					118	194.595	0	0
0	7.7284	0	2	1	1	5	45.6766	3.8	22.9	107	0.8	129	1.2	2.4	2.1	3.1	3.7	13.7	5.09	14.8	142	14	7.6	87.4	266	22.2	3.4	1.6872	19.4028	1	1	3	11.5	157.658	6.93651	3059	1581119	1581376	1581119	1581305	1180992					142	230	0	0
0	2.6764	0	1	1	1	1	90	2.66363	23.3	100	0.8	142	1	2.7	1.7	3.2	3.8	11.6	3.77	13.5	137	19	3.9	92.6	274	8.2	3.1	0.3198	7.5932	2	2	2	23.7436	856.785	12.5135	6505.74	1808783	1808899	1808783	1808848	-820992					151	175	1	0
1	2.6963	1	1	2	4	5	51.0408	3.17842	27.7	105	0.7	100	1.1	1.15221	2	4.1	3.9	12.8	5.2	14.8	140	7	29.7	60.9	176	6.9	5.3	2.0493	4.2021	2	1	2	2.0505	85.883	1.55754	360.889	2064573	2064643	2064580	2064645	1617456	2064624	2064624		2064643	161.496	212.638	0	0
0	7.8864	0	2	3	3	5	65.6543	4.26401	37.7	96	1.7	369	5.2	5.9	1.5	3.5	3.8	48.8	5.2	15	136	17	23.6	69.5	250	6	4.8	1.416	4.17	2	1	2	2.94491	176.554	2.27869	736.229	1968188	1968827	1968188	1968378	1384104					487.771	206.17	1	0
0	3.2267	0	1	1	2	3	90	2.6	30.6	106	0.9	143	1.3	1.1	1.8	3.7	4.7	15.1	3.1	17.4	134	15	8.3	87.8	425	21.5	3.2	1.7845	18.877	5	3	4	10.5783	238.162	7.19672	4495.78	2038525	2038671	2038529	2038606	-591240					-110.339	119.811	0	0
0	1.4727	1	1	1	1	5	78.2903	2.90436	20.6	98	0.5	169	1	1.8	1.7	2.6	3.8	12.4	4.22	12.6	137	20	4.2	92.6	242	11.5	3	0.483	10.649	4	2	2	22.0476	501.035	12.5135	5335.52	1953815	1953877	1953815	1953851	1267992	1953960		1953960		89	216	0	0
0	1.0871	0	1	1	4	5	68.8426	3.8	29.5	104	1	108	1.1	2.3	2	3	3.2	11.9	5.19	14	143	19	11	78.5	345	9	7.6	0.99	7.065	5	0	0	7.13636	348.485	3.65116	2462.05	1268413	1268583	1268514	1268541	665352					76	133	0	0
0	2.7082	0	2	1	1	5	53.5702	4.2	20.1	106	0.7	102	1	3.1642	1.9	2.9	4	12.3	4.74	13.8	142	10	16.4	79.6	181	8.9	3.4	1.4596	7.0844	0	1	1	4.85366	124.007	3.90196	878.512	1388955	1389181	1388955	1389020	919680					76	151	0	0
0	18.7556	0	1	1	3	5	63.0437	2.7	24.2	107	0.8	135	1.2	2	1.6	2.8	4.2	14.2	4.86	15.1	143	12	13.4	82.2	319	12.3	3.6	1.6482	10.1106	1	2	3	6.13433	193.544	4.61798	1956.85	1872191	1872641	1872191	1872641	1319928					308	182	0	0
0	30.0212	0	1	1	4	5	54.2998	3.5	24.1	110	1	219	1	3.8	1.8	4	3.6	12.2	4.31	12.1	145	21	14.6	80.3	263	8.2	4.7	1.1972	6.5846	4	2	4	5.5	219.679	4.07614	1446.5	1767610	1768330	1767610	1768330	1291944					107	134.861	0	0
0	1.7227	1	1	1	1	5	84.1003	3	38.3	102	0.8	96	5.2	1.4	2.9	3.3	4.2	49.1	4.52	14.2	140	57	10.2	84.9	304	5.4	4.3	0.5508	4.5846	2	2	3	8.32353	551.924	5.62252	2530.35	1285287	1285479	1286707	1286749	548568	1287288		1287288		72	160	0	0
0	3.7462	0	2	1	1	5	71.8653	3.58826	24.9	104	0.8	103	1.2	1.3	2.2	2.9	3.7	13.6	4.81	14.4	141	15	38	52.4	334	7.7	5.3	2.926	4.0348	1	1	2	1.37895	114.149	1.10084	460.568	1687436	1687598	1687436	1687526	1057896					176	160	0	0
0	3.0522	0	1	1	3	5	90	1.9	26	102	0.8	136	1.3	1.4	1.9	2.9	3.8	14.7	3.02	15.7	143	25	18	61	268	10.4	18	1.872	6.344	3	3	3	3.38889	143.162	1.5641	908.222	1752259	1752422	1752259	1752333	-877512					140.825	181.102	1	0
0	34.8269	1	2	1	4	2	60.0457	2.9	36.3	112	1.9	101	1.5	6.9	2.5	3.3	5.3	17.1	4.17	13.5	145	18	9.3	84.1	147	20.5	3.3	1.9065	17.2405	8	1	3	9.04301	77.1046	5.28931	1329.32	1387768	1388604	1387768	1388604	861768	1388808		1388808		275.951	218.698	0	0
0	2.7154	0	2	1	4	5	84.216	3.2	22.1	105	0.8	117	1	-0.0938582	1.9	3.4	4.5	12.4	4.44	14	142	18	14.9	77.8	212	8.3	5.7	1.2367	6.4574	2	0	1	5.22148	171.424	3.5045	1106.95	1589084	1589441	1589085	1589150	851352					97	133	0	0
1	1.137	1	2	3	4	5	49.8056	3.6	27.6	102	0.9	313	1.2	3.1	2.1	4	4.3	14	5.05	13	139	11	10	85.9	331	15.1	3.6	1.51	12.9709	4	1	4	8.59	219.205	6.0922	2843.29	1622353	1622376	1622353	1622380	1186056	1622376	1622376		1622376	606.742	163.303	0	0
0	0.9657	0	1	1	4	5	88.8407	4.01819	29.4	103	1	228	2.9	2.60911	1.9	3.3	4.9	29.2	3.9	14.8	138	24	7.9	89.4	142	7.6	1.9	0.6004	6.7944	0	1	1	11.3165	236.509	8.43397	1606.94	1847925	1847993	1847925	1847949	1069680					86	162	0	0
0	8.9998	1	2	1	4	3	82.4003	4.3	24.1	102	1	125	1	2.4	2	2.6	3.3	12.3	3.82	13.7	139	17	22.3	68	172	7.7	6	1.7171	5.236	5	2	4	3.04933	100.169	2.125	524.484	1354803	1355678	1355104	1355320	632976	1356648	1356648	1356648		88	141.234	0	0
0	8.8978	0	1	3	4	5	62.4402	2.8	33.7	100	0.7	121	1.1	3.94484	2.1	3.1	3.9	11.5	4.7	13.4	137	10	12.4	82.1	182	15.2	5	1.8848	12.4792	1	2	2	6.62097	96.562	4.58659	1205.02	2035504	2036442	2035504	2035718	1488528					68	193	0	0
0	3.4271	0	2	1	2	5	90	3.57636	23.2	97	1.9	112	1	2.5	1.7	3.2	6.6	12.5	4.28	13	129	58	22.9	66.7	238	10.6	7.7	2.4274	7.0702	2	1	2	2.91266	98.0473	2.003	693.214	2071332	2071456	2071332	2071414	-558432					74	157	0	1
1	3.1653	1	2	1	4	5	82.1493	3.74987	23.3	98	1.3	198	1.2	5.56364	2.1	3.7	5.7	13.8	3.75	15.7	136	35	11.7	83.1	335	7.2	5.1	0.8424	5.9832	5	2	3	7.10256	397.673	4.91716	2379.36	1966980	1967053	1966980	1967056	1247352	1967040	1967040		1967053	116.605	195.794	0	0
0	1.7031	0	2	1	2	5	80.241	2.46794	25.7	104	1.2	115	1.1	3.66772	2.1	3.7	3.8	13.3	4.5	14.7	142	27	17	71	318	12.3	8	2.091	8.733	2	1	3	4.17647	152.08	2.44828	1328.12	1511231	1511343	1511231	1511272	808320					66	151	0	0
0	1.4591	0	1	2	4	5	73.6283	4.2	25.7	107	1.1	202	1	-0.0685858	1.9	3.4	5.2	11.9	4.2	13.9	141	21	22.5	69.6	337	9.1	5.2	2.0475	6.3336	4	3	3	3.09333	164.591	2.28947	1042.45	1480424	1480571	1480424	1480459	835440					71	176	0	0
0	4.2873	0	1	3	1	5	82.2587	3.5	24.4	95	1.5	106	1.1	4.09715	2.3	3.6	4.5	11.6	3.42	18.3	134	35	41.2	50.6	249	8.3	7.2	3.4196	4.1998	4	2	2	1.22816	72.8155	1.02429	305.811	2082466	2082829	2082466	2082569	1361880					143	121	0	0
1	9.0148	1	2	1	1	5	78.9261	2.9	28.4	107	1.7	157	1.8	2	2.5	5.2	4.3	18.9	3.33	14.9	142	47	9.9	85	236	4.7	3.8	0.4653	3.995	4	1	2	8.58586	507.2	5.66667	2026.26	1574137	1574351	1574137	1574354	882744	1574328	1574328	1574328	1574351	358.979	115.931	0	0
0	10.3371	1	1	1	2	5	90	3.46732	31.1	103	0.8	155	1.1	-0.355376	2.1	3.5	4	13.4	5.05	14.2	141	16	8.8	87.2	306	12.6	3.3	1.1088	10.9872	3	3	3	9.90909	275.974	6.8125	3032.18	2082630	2082951	2082632	2082880	-547128	2088672		2088672		96	160	0	0
0	5.6468	1	2	3	1	5	53.1807	3.6	28.8	105	1.5	122	1.1	1.9	2.4	5.9	4.5	12.7	4.8	14.7	149	34	2.9	89	251	13.9	5.9	0.4031	12.371	8	3	4	30.6897	622.674	8.0909	7703.1	1532999	1533507	1533218	1533353	1067136	1535064	1535064			284.495	120.825	0	0
0	0.9725	0	2	1	4	5	85.5143	2.64279	25.4	102	1	86	1	-2.29693	2	2.9	4.3	12.1	4.84	14.5	141	19	20.4	71.4	203	9.1	6.1	1.8564	6.4974	3	2	1	3.5	109.351	2.4965	710.5	1750170	1750218	1750170	1750194	989616					-114.575	168.934	1	0
0	1.3159	0	1	1	3	2	77.1257	3.8	25.7	105	0.8	91	0.9	1.2	1.9	2.8	4.2	10.4	4.41	13.7	140	18	26.4	69.6	210	4.6	3	1.2144	3.2016	10	3	2	2.63636	172.925	2.28947	553.636	1528317	1528575	1528474	1528506	852696					215.945	106.458	1	0
0	6.9781	0	1	3	4	5	53.479	4.31248	26.9	100	0.8	151	1.2	6.03465	2.1	2.6	3.3	14.4	4.45	14.3	143	17	4	94	274	12.2	0.9	0.488	11.468	8	1	4	23.5	561.475	15.6667	6439	1988576	1988801	1988584	1988751	1516056					88	179	0	0
0	1.2016	0	2	1	1	5	81.3142	2.67888	24.8	107	1.3	101	1.5	3.3773	1.7	2.8	4.2	16.9	4.09	13.8	138	20	12	79.9	127	6.3	6.9	0.756	5.0337	3	1	2	6.65833	167.989	3.97512	845.608	1708672	1708861	1708672	1708701	996360					94	161	0	0
0	6.235	0	2	1	1	1	84.1571	3.23117	37.1	104	1.1	124	2.1	0.7	2.3	2.1	4.2	22.1	3.25	14.3	141	15	6	82	258	11.4	10	0.684	9.348	1	1	1	13.6667	377.193	4.55555	3526	1890128	1890373	1890178	1890328	1152912					79	137	1	0
1	4.9716	1	2	1	4	1	44.9547	2.5	51.4	108	1.8	308	2.1	9.2	2.3	7.9	3.5	21.9	4.4	15	142	24	11.1	86.1	398	22.2	1.5	2.4642	19.1142	14	3	4	7.75676	161.513	6.19425	3087.19	1715171	1715268	1715174	1715293	1321368	1715256	1715256		1715268	20.7107	223.794	0	0
0	1.4275	0	2	1	1	5	37.8813	3.12199	30.9	102	1.3	147	1.1	1.72881	1.9	2.6	3	11.5	5.08	12.5	143	13	21.4	71.6	224	11.7	4.7	2.5038	8.3772	1	1	2	3.34579	89.464	2.52113	749.458	1430176	1430295	1430176	1430210	1098336					141	168	0	0
0	1.1493	0	1	1	4	5	87.3056	3.88569	22.5	103	0.6	125	1.3	1.6	2	5.6	4	15.7	4.16	12.9	141	13	13.1	83.3	212	11.2	3.3	1.4672	9.3296	3	2	2	6.35878	144.493	4.98803	1348.06	1970077	1970293	1970077	1970105	1205280					204	195	0	0
0	11.5277	0	1	1	1	5	58.6799	2.3	26.3	107	0.4	120	1.1	1.3	1.4	3.9	3.7	13.2	3.88	14	141	15	4.3	92.5	175	8.1	3	0.3483	7.4925	6	2	2	21.5116	502.44	12.3333	3764.53	1828073	1828477	1821005	1821281	1306968					154.689	108.188	0	0
0	21.5396	0	1	1	3	5	61.4768	4	19.1	102	0.7	170	1	4.06869	2	3.7	4.5	11.7	4.09	13.5	137	11	19.5	76.8	378	10.4	2.2	2.028	7.9872	2	0	2	3.93846	186.391	3.31034	1488.74	1502281	1502941	1502281	1502798	963744					135.582	82.5087	0	0
1	4.0556	1	1	3	4	5	81.3037	3.9	34.4	103	1.5	192	1.2	0.8	1.9	2.7	3.4	13.8	3.73	15.5	144	36	5	74	164	21.9	12	1.095	16.206	6	3	4	14.8	149.772	2.84615	2427.2	1678556	1678692	1678556	1678653	966336	1678680	1678680		1678692	119	117	1	0
1	9.0387	1	2	1	4	5	79.547	4.4	26.3	102	1.4	78	1.7	1.85598	2.2	3.1	4	18.4	4.34	13.9	139	24	23.5	66.5	114	13.5	5.6	3.1725	8.9775	7	3	3	2.82979	35.9338	1.98507	322.596	2045704	2045919	2045704	2045921	1348872	2045904	2045904	2045904	2045919	85	125	1	0
0	1.9143	1	2	1	4	5	77.8708	2.21493	23.9	97	1.1	130	1	2.2	1.8	2.5	7.1	12.3	4.63	13.4	132	24	15.6	74.4	183	9.4	8.8	1.4664	6.9936	4	2	2	4.76923	124.795	2.90625	872.769	2082186	2082326	2077556	2077602	1395408	2082336	2082336			235	108	0	0
0	0.8296	0	2	1	4	3	53.1533	4.91736	22	103	0.7	104	1	0.9	1.9	2.5	3.7	12	4.31	14.3	143	9	7.5	90.2	273	11.8	1.9	0.885	10.6436	0	0	3	12.0267	308.475	9.20408	3283.28	1365143	1365345	1365143	1365163	899520					160	201	0	0
1	2.0505	1	2	1	1	5	75.8648	3.94742	23.7	106	0.8	143	1.3	0.838619	1.8	2.7	3.3	14.4	3.49	13.9	143	16	4.2	91.4	222	12.9	3.9	0.5418	11.7906	1	1	3	21.7619	409.745	10.6279	4831.14	1306048	1306130	1306048	1306097	641472	1306128	1306128	1306128	1306130	145.484	147.219	0	0
1	2.4977	1	2	1	1	3	90	3.1	28.1	92	1	131	1.2	2.1	1.9	2.6	3.9	14.4	4.81	15.8	132	18	41.7	50.2	228	8	6.3	3.336	4.016	8	3	3	1.20384	68.3453	1.00803	274.475	1330895	1331440	1331334	1331394	-1298880	1331424	1331424		1331440	162.452	154.138	0	0
0	2.1703	1	1	1	4	1	78.2016	2	30.3	106	4.8	208	1.1	2.7	1.4	2.6	4.4	12.9	3.61	14.9	136	110	3	70	27	13.1	1	0.393	9.17	8	2	4	23.3333	68.7023	2.33333	630	1240647	1240815	1239908	1239960	554592	1240944	1240944			-102.909	109.751	0	0
0	1.8342	1	2	1	4	3	80.6862	3.095	32.7	102	1.2	145	1.3	-1.29785	1.9	4.3	4.5	14.9	5.04	14.2	141	33	9.6	84.4	195	14.7	5.7	1.4112	12.4068	2	2	2	8.79167	138.18	5.41026	1714.38	1491635	1491951	1493134	1493178	784824	1494360		1494360		97	216	0	0
0	1.9865	0	2	1	4	5	65.747	4.11472	21.7	103	1	243	1.2	1.8	1.9	3.1	3.1	13.7	4.56	14.3	144	21	12.2	84.8	183	6.3	2.6	0.7686	5.3424	0	1	2	6.95082	238.095	5.57895	1272	2041936	2042033	2041936	2041984	1465992					258.705	104.709	1	0
0	0.7899	0	2	2	4	5	24.2436	4.4	31.1	108	0.6	106	1.4	4.92071	1.8	4.3	4.3	15.4	2.78	19	141	6	3	88	554	16	9	0.48	14.08	5	2	3	29.3333	1154.17	7.33333	16250.7	1562446	1562560	1562446	1562465	1350072					243.704	163.97	0	0
0	4.1674	1	1	1	4	5	84.6534	4	25.2	105	1.2	124	1.1	0.139606	2	3.8	3.5	12.6	4.28	13	140	16	11.1	82.8	269	9.1	4.9	1.0101	7.5348	3	2	3	7.45946	266.31	4.81395	2006.59	2082060	2082377	2082085	2082185	1340496	2108256	2108256			124	200	0	0
0	1.9979	0	1	1	4	5	31.912	2.9	23.7	108	0.8	80	1.2	0.626401	1.7	3.6	4	13.6	4.62	18.7	138	16	31.1	64	576	6.6	3.1	2.0526	4.224	3	2	1	2.05788	280.62	1.77778	1185.34	1893357	1893473	1893372	1893420	1613808					89	148	0	0
0	2.8436	0	2	1	4	5	45.4429	4.5	29.8	106	0.9	90	1.1	-1.78087	1.9	2.7	4.3	12.5	5.55	12.7	142	15	20	71.6	185	13.3	4.8	2.66	9.5228	2	2	2	3.58	69.5489	2.52113	662.3	1499944	1500109	1499949	1500017	1101864					282.937	135.586	0	0
0	1.9662	0	2	3	4	5	51.0051	4.2	18.8	108	1	136	1.1	-4.09211	1.8	3	3.7	13.3	5.12	12.8	140	15	14.5	68.1	223	13.6	3.9	1.972	9.2616	1	1	2	4.69655	113.083	2.1348	1047.33	1794813	1794949	1794813	1794861	1348008					60	162	0	0
0	9.7795	1	1	2	3	5	62.8684	2.1	31.3	118	1.8	266	1	1.5	2	3.5	5.6	11.6	3.38	16	144	23	27	69	122	1.9	4	0.513	1.311	13	3	4	2.55556	237.817	2.22581	311.778	1410526	1410979	1409447	1409682	858720	1413528		1413528		226.296	171.125	1	0
0	1.9727	0	2	1	1	5	82.0352	3.86395	39.3	104	1.4	187	1.4	1.97249	2.1	3.2	4.6	15.6	3.35	14.9	140	23	15	78.9	355	6.6	4.2	0.99	5.2074	2	2	2	5.26	358.586	3.73934	1867.3	1862660	1862796	1862660	1862708	1144032					87	107	1	0
0	16.5155	0	1	1	4	5	56.7072	2.9	22	101	0.9	135	1.1	2.5	1.9	3.1	4.4	12.5	5.1	14.1	140	17	12.2	84.7	531	15.8	2.1	1.9276	13.3826	2	1	3	6.94262	275.472	5.53595	3686.53	1927807	1927938	1924203	1924600	1427448					111	216	0	0
0	1.8541	1	2	3	1	5	59.9965	4.34807	28	103	1.1	102	1.2	0.8	1.8	4.1	5	13.5	5.4	13.6	139	15	13.9	80.8	290	11.5	4.3	1.5985	9.292	4	1	2	5.81295	181.42	4.20833	1685.76	1499729	1499824	1499729	1499773	974160	1512840		1512840		126	108	0	0
1	5.517	1	1	1	1	3	63.3209	2.8	35	100	1.9	212	1.4	2.2	1.9	4.6	5.1	16	4.11	14.4	129	43	7.8	88.5	288	20.5	3.4	1.599	18.1425	10	2	4	11.3461	180.113	7.69565	3267.69	1233747	1233894	1233747	1233880	679056	1233888	1233888	1233888	1233894	-29.7272	97.9184	0	0
0	0.9469	0	1	1	1	2	90	3.7	32.6	107	1.3	162	3.6	3.1	2.1	3.4	4	34.6	3.77	16.4	142	31	16.8	76.1	272	7.2	5.8	1.2096	5.4792	6	2	4	4.52976	224.868	3.1841	1232.1	1581160	1581422	1581182	1581205	-1048608					75	126	1	0
0	2.1756	0	2	1	4	5	72.6566	4	21.3	100	0.8	115	1.2	2	2	3.6	4.2	13.7	4.58	13.6	138	17	11.9	86	245	8.9	1.7	1.0591	7.654	2	2	1	7.22689	231.328	6.14286	1770.59	2089264	2089429	2089264	2089316	1452792					98	142	0	0
0	3.3563	0	2	1	2	3	65.9041	3.667	31.2	102	1	233	1.3	1.6	1.8	3	4.4	15	4.3	14.6	141	26	8.9	85.7	241	13	3.6	1.157	11.141	4	2	2	9.62921	208.297	5.99301	2320.64	1959120	1959568	1970041	1970122	1381800					356.95	171.005	1	0
1	3.1871	1	2	1	1	5	90	3.9	23.8	108	1.6	123	1	1.1	2	3.6	4.5	12.5	3.25	13.7	140	46	21.4	70.9	249	5.1	3	1.0914	3.6159	2	2	2	3.31308	228.147	2.43643	824.958	1748331	1748406	1748331	1748407	-881424	1748400	1748400	1748400	1748406	89	185	0	0
0	22.729	1	2	1	3	5	50.4487	3.6	45.4	108	0.9	182	1.2	1	1.8	4.7	3.4	13.8	4.18	14.1	144	12	23.1	68.7	273	12.2	5.7	2.8182	8.3814	1	2	4	2.97403	96.8703	2.19489	811.909	1604442	1604899	1603171	1603716	1161240	1605600		1605600		207.016	174.26	1	0
0	5.1574	1	2	3	4	5	87.966	1.68077	24.8	104	0.9	124	1.2	2.1	1.9	2.3	4.1	13.7	4.58	14.3	140	16	5	81	232	11.3	5	0.565	9.153	6	2	3	16.2	410.62	4.26316	3758.4	2037542	2037972	2037542	2037666	1266960	2037960		2037960		515.449	168.785	1	0
0	2.0758	0	2	1	4	5	42.7824	3.7	20.9	105	1.2	165	1.1	5	2.5	2.6	4.4	12.9	5.64	13.4	142	13	12	80	153	9	6	1.08	7.2	5	2	4	6.66667	141.667	4	1020	1769150	1769325	1769150	1769200	1394376					250	304	0	0
0	16.2186	1	2	3	3	2	68.3356	2.8	28.4	112	2.1	98	1.1	0.8	1.9	3.3	5	11.6	3.31	14.3	142	43	9.7	85.1	313	13.8	4.5	1.3386	11.7438	6	2	3	8.77319	233.826	5.71141	2746.01	1503612	1504408	1503972	1504361	904992	1505208	1505208	1504872		120.936	125.811	1	0
0	9.0417	1	1	1	3	5	47.1555	2.6	18.3	99	0.6	385	1	1	2.2	4.5	4.2	12.2	5.76	14	139	17	14	69	222	9.2	3	1.288	6.348	1	2	3	4.92857	172.36	2.22581	1094.14	1831530	1831747	1831530	1831747	1418448	1831824		1831824		217	198	0	0
0	0.8309	0	2	1	1	5	78.9695	3.7	24.9	105	1	117	1.2	5.66434	2.3	2.3	3.9	13.4	4.38	13.6	137	19	17.3	72.4	213	7.9	7	1.3667	5.7196	1	1	1	4.18497	155.85	2.62319	891.399	1499397	1499514	1499397	1499417	807624					75	164	0	0
0	16.0097	1	1	2	4	5	72.8551	2.4	26.6	100	1.6	110	1.3	0.9	2.3	4	4.2	14.5	3.62	19	139	25	22.9	71.3	266	5.4	3.8	1.2366	3.8502	4	2	1	3.11354	215.106	2.48432	828.201	2066763	2067040	2072901	2073285	1428552	2073264	2073264			-73.1841	174.354	1	0
0	4.0901	0	1	3	4	2	61.4729	4.4	28.3	96	0.9	114	1.3	0.6	2	4.2	4.7	14.8	4.26	13.3	134	22	20.7	74.8	186	7.5	1.9	1.5525	5.61	4	2	2	3.61353	119.807	2.96825	672.116	1774551	1774745	1774593	1774691	1236048					72.8297	92.7442	0	0
0	5.7051	0	1	1	4	5	52.3966	3.6	22.1	110	0.7	152	1	2	1.6	4.2	3.7	12.3	3.66	12.5	136	14	6	69	286	15.3	10	0.918	10.557	2	1	2	11.5	311.547	2.22581	3289	1543938	1544292	1543938	1544075	1084944					63	161.711	0	0
0	6.8716	1	2	1	1	3	42.1678	3.7	25.6	103	0.7	96	1.4	0.9	2.3	5.5	3.9	15.5	2.45	18.5	140	19	41	14	16	6.9	0	2.829	0.966	13	2	4	0.341463	5.65571	0.162791	5.46341	1382286	1383473	1382873	1383038	1012896	1385496	1385496			321	144	0	0
0	0.9666	1	2	1	4	5	86.2299	3.11123	26.5	100	2.4	118	1.2	1.70922	2.2	4.1	5.2	13.9	4.67	14.9	141	41	6.6	91.6	247	10.1	0.6	0.6666	9.2516	4	1	3	13.8788	370.537	10.9047	3428.06	1309150	1309235	1309150	1309173	553776	1310280		1310280		68	196	1	0
0	9.2136	0	2	3	4	5	63.4879	2.6	34	105	0.7	159	1	1.7	2.1	2.9	3.4	10.7	6.51	15.9	148	14	11	86.1	179	11.4	1.7	1.254	9.8154	5	2	3	7.82727	142.743	6.19424	1401.08	1326098	1326615	1326112	1326333	769944					48	212	0	0
0	1.9593	0	1	3	4	5	58.9445	4.3952	24.3	106	0.9	115	1	1.2	2.2	3.1	6.2	11.7	4.65	12.9	142	21	12	80	263	12.2	5	1.464	9.76	1	1	3	6.66667	179.645	4	1753.33	1360434	1360599	1360434	1360481	844080					104	185	0	0
0	1.7632	0	2	1	4	5	80.9502	4.38562	24.9	104	1.4	121	1.2	3.24138	1.7	3.4	3.4	13.6	4.24	12.8	141	32	11.5	82.7	299	15.7	4.8	1.8055	12.9839	2	2	3	7.1913	165.605	4.78035	2150.2	1386932	1387003	1386932	1386974	677808					63	177	0	0
0	7.4905	0	1	1	4	5	36.8107	3.5659	25.6	103	0.8	92	1.1	4.73154	2.2	4.2	3.5	12.7	4.3	12.2	139	9	29.9	62.2	226	6.6	5.2	1.9734	4.1052	3	1	3	2.08027	114.523	1.6455	470.14	2044078	2044313	2044090	2044269	1721616					137.55	81.2919	0	0
0	4.0111	0	2	1	4	5	61.4621	4.3	21.7	111	0.8	137	0.9	3.1	2	2.6	4.2	11.3	5.17	13.7	147	16	7	89.5	255	13.5	2.7	0.945	12.0825	2	2	2	12.7857	269.841	8.52381	3260.36	1354384	1354552	1354384	1354481	815976					118	224	0	0
0	1.9663	0	1	1	4	5	88.6407	4.1	27.9	109	0.8	125	1	1	2.1	3.1	4.3	12	4.47	13.9	145	31	6.8	85	225	9.1	4	0.6188	7.735	2	2	2	12.5	363.607	5.66667	2812.5	1330509	1330672	1330509	1330556	554016					154	169	0	0
0	17.2566	0	2	1	4	5	47.095	3.4	30.1	110	1.1	142	1.4	1.7	2	2.5	4.2	15.5	4.33	13.1	143	13	5.2	91.9	172	11.8	2.6	0.6136	10.8442	4	1	4	17.6731	280.313	11.3457	3039.77	1475248	1478416	1475248	1475663	1062696					51.3204	134.38	0	0
0	4.3905	0	1	2	3	5	85.5521	3.01585	21.8	102	1	117	1	-0.273415	1.9	4.7	3.9	12.4	5.22	13.6	132	11	6.3	91.3	291	11.8	2.1	0.7434	10.7734	5	3	4	14.4921	391.445	10.4942	4217.19	1294236	1294385	1294236	1294341	544800					47	108	0	0
0	1.4455	0	1	2	3	5	87.2065	3.7	24.7	106	0.9	97	1.2	1.2	1.9	4.3	5.7	14.1	4.47	15.1	141	21	20	74.5	222	5.8	3.8	1.16	4.321	4	2	1	3.725	191.379	2.92157	826.95	1718457	1718656	1718457	1718492	954528					66	149	0	0
0	6.0323	0	2	1	4	3	75.0267	3.9	24.5	103	1.5	193	1.2	4.8	1.2	3.1	4.1	14.1	4.65	12.5	138	18	8.4	87.3	186	19.4	3.9	1.6296	16.9362	8	2	3	10.3929	114.138	6.87401	1933.07	1777530	1777888	1777530	1777675	1120296					396.339	186.549	1	0
0	13.843	0	2	3	1	5	26.7394	3	30.4	113	1.1	130	1.1	3.2	1.9	2.1	2.8	13.4	3.57	13	145	14	14.6	79.1	299	22.6	5.4	3.2996	17.8766	5	2	4	5.41781	90.6171	3.78469	1619.92	1378941	1379969	1378941	1379273	1144704					308.57	109.806	0	0
0	2.1005	0	2	1	4	5	58.0618	4.4	21.9	103	1	228	1.1	6.4	2.3	3.3	4.2	12.8	6.34	15.3	142	18	9	84	914	22.4	6	2.016	18.816	4	2	4	9.33333	453.373	5.25	8530.67	1571821	1572036	1571821	1571871	1063200					336	234	0	0
0	6.0813	0	2	1	2	2	65.757	2.5	36.6	103	1.2	174	1.1	1.3	1.4	3	4.8	13.3	3.31	15.2	140	26	19.3	71.9	462	16.5	5.4	3.1845	11.8635	9	2	3	3.72539	145.078	2.55872	1721.13	1336879	1337296	1336886	1337032	760848					-322.442	121.672	1	0
0	1.799	0	1	3	3	5	69.6572	2.8	28	107	0.7	236	1.2	3.4	1.6	3.8	5.5	13.6	5.23	13.1	135	14	10.8	85.3	239	19.1	2.7	2.0628	16.2923	3	2	3	7.89815	115.862	5.80272	1887.66	1569909	1570434	1571585	1571629	959712					213	133.891	0	0
1	1.8164	1	1	1	1	3	86.3646	3.5	24.5	105	1.1	146	1.2	3.5	1.9	3.3	3.6	13.9	4.22	13.4	140	25	7.2	88.6	284	19.6	3.5	1.4112	17.3656	1	2	3	12.3056	201.247	7.77193	3494.78	1807898	1807938	1807898	1807942	1051344	1807920	1807920		1807938	402.304	273.714	0	0
0	1.7917	1	2	3	4	5	90	2.92326	24	101	0.9	278	1.3	4.12906	1.7	3.2	3.9	14.9	3.76	13.6	142	27	12.5	82.8	230	9.7	4.5	1.2125	8.0316	3	2	3	6.624	189.691	4.81395	1523.52	1876845	1877153	1876845	1876888	-752928	1884648		1884648		79	153	1	0
1	4.7978	1	2	1	1	2	69.6074	3.2	57.3	107	1.5	125	1.1	0.9	1.9	3.6	4.4	11.7	3.56	11.7	138	20	12.8	77.4	236	7	6.9	0.896	5.418	3	2	1	6.04688	263.393	3.42478	1427.06	1930457	1930569	1930457	1930572	1320696	1930560	1930560	1930560	1930569	-110.767	109.503	0	0
1	10.2896	1	1	1	1	3	64.8212	4	25.4	106	1.1	82	1.2	1.3	2.1	2.7	3.5	14.1	2.45	19.4	140	24	0	34	74	183.1	1	0	62.254	4	2	3	0	0	0.515151	0	2017626	2019605	2019322	2019569	1449792	2019600	2019600		2019605	124	104	0	0
0	2.9355	0	2	1	3	5	67.6354	3.5	29	104	0.6	149	1.6	2.8325	1.8	2.2	3.5	18.2	3.45	13.4	137	11	23.1	70.7	194	8.5	5.2	1.9635	6.0095	3	2	3	3.06061	98.8032	2.41297	593.758	1648894	1649080	1648965	1649035	1056408					126	181	0	0
0	5.4963	0	1	1	4	5	40.2324	4	23.5	107	0.9	109	1.2	5.02758	2.1	3.5	9.9	14.2	4.36	12.1	141	25	4.8	91.8	226	14.3	2.9	0.6864	13.1274	1	1	2	19.125	329.254	11.1951	4322.25	1738556	1738764	1738562	1738694	1386120					56	154	0	0
0	1.1417	0	1	1	4	5	85.2678	3.2	150	103	1.1	146	1.3	1.9	1.8	3.2	3.6	14.1	4.8	14.3	142	39	7.5	86.8	154	13.6	4.9	1.02	11.8048	2	1	2	11.5733	150.98	6.57576	1782.29	1554114	1554353	1554233	1554260	807168					135	121	1	0
0	3.5649	0	1	1	1	3	73.1337	3.9	27.8	103	0.8	134	1	1.8	1.8	3.7	4.6	12	4.57	14	138	16	4	94.1	363	14.8	1.5	0.592	13.9268	4	2	4	23.525	613.176	15.9492	8539.58	1463426	1463629	1463426	1463511	822384					312.854	151.727	1	0
0	1.7928	0	2	1	4	5	39.6221	3	27.9	99	0.8	115	1.1	1.3	1.9	2.9	3.8	13.1	3.67	13.9	135	11	17.7	74.5	406	7	5.3	1.239	5.215	4	2	3	4.20904	327.684	2.92157	1708.87	1794698	1795431	1794698	1794741	1447608					0.125021	174.594	0	0
1	5.1495	1	1	1	4	5	80.284	2.3	40.3	110	1.6	162	1.9	-1.51748	2.2	3.6	4.1	20.6	3.26	15.5	140	29	8.2	88.6	118	23.9	3	1.9598	21.1754	3	1	3	10.8049	60.2102	7.77193	1274.98	1936360	1936482	1936360	1936484	1233072	1936464	1936464	1936464	1936482	84	88	0	0
0	38.6475	0	1	1	3	5	60.7371	4	19.7	110	0.6	177	1	1.9	2.1	3	3.7	12.2	4.37	13.4	142	11	19	72	396	21.5	6	4.085	15.48	5	2	4	3.78947	96.94	2.57143	1500.63	1802161	1803089	1802161	1803089	1270104					243.821	150.882	0	0
0	0.8376	1	2	1	3	5	66.816	3.2	22	97	0.8	200	1.1	1.6	1.8	2.6	4.3	12.8	4.29	14.6	133	12	15.8	77	352	13.9	5.4	2.1962	10.703	2	2	4	4.87342	160.277	3.34783	1715.44	1478415	1478607	1475037	1475057	889728	1478592	1478592	1478592	1478607	286.022	60.3558	0	0
0	1.2459	0	1	3	1	3	39.1492	4.2	21.1	103	0.6	135	1.1	3.8	1.9	2.6	3.9	12.7	4.68	12.8	137	10	8.4	89.4	283	18.9	1.6	1.5876	16.8966	3	3	3	10.6429	178.256	8.43397	3011.93	2108903	2108924	2105028	2105058	1760184					129	235	0	0
0	5.824	0	1	1	1	5	85.827	2.8	23.6	108	0.8	175	1.1	1.4	1.8	3.3	3.7	12.7	3.73	15.5	139	24	4.5	92.3	370	13.5	2.8	0.6075	12.4605	3	2	4	20.5111	609.053	11.987	7589.11	1665309	1665737	1665309	1665448	913464					62	129	0	0
0	0.818	0	1	3	4	5	39.3993	3.7	22.2	99	0.5	102	1	3.75815	2	4.6	4.4	11.5	5.88	16	135	11	31.8	64	443	13.1	2.5	4.1658	8.384	1	1	3	2.01258	106.342	1.77778	891.572	1285626	1285695	1285626	1285646	940488					881	215	0	0
0	3.0267	0	2	1	4	5	50.2403	4.2	22.4	100	0.7	275	1	-0.461455	1.6	4	4.7	11.5	4.99	13.8	138	17	8	88.1	282	15.7	3.4	1.256	13.8317	3	3	3	11.0125	224.522	7.40336	3105.53	1854641	1854807	1854641	1854714	1414536					182	183	0	0
0	3.5625	0	2	1	4	2	62.5705	3.2	26.4	101	1.2	242	1.1	2.8	2.7	2.5	4	13	4.55	13.1	139	13	16.8	79.8	287	18.9	2.6	3.1752	15.0822	8	2	3	4.75	90.388	3.9505	1363.25	1453254	1453672	1453254	1453340	905136					65.2336	136.179	1	0
0	26.0212	1	2	1	4	2	78.5928	2.8	30.2	94	1	162	1.3	1.5	1.5	2.6	4.7	13.8	3.78	12	129	13	6.4	92	317	12.5	1.2	0.8	11.5	8	0	2	14.375	396.25	11.5	4556.88	1692465	1693091	1692467	1693091	1003992	1696464	1696464	1696464		595.455	148.049	0	0
0	1.1694	1	2	2	3	5	86.7997	2.8	36.5	105	1.3	65	3.1	1.1	2	2.7	3.4	31.3	3.93	19.6	141	23	17.8	71.4	331	5.5	6.9	0.979	3.927	2	1	3	4.01124	338.1	2.4965	1327.72	2088741	2088906	2088854	2088882	1328376	2100072	2100072	2100072		17.9265	144.288	1	0
0	3.0921	1	2	1	4	1	73.018	2.92488	148.2	107	1.9	380	1.1	1.24091	1.9	1.9	4	12.6	4.18	13.1	144	30	7	88.1	205	15.4	4.5	1.078	13.5674	7	3	4	12.5857	190.167	7.40336	2580.07	1920950	1921602	1920950	1921024	1281312	1922688		1922688		189.565	153.995	1	0
0	6.2218	0	2	1	1	5	66.1879	3.4	145.9	103	1.4	138	1.3	1	2	3.6	4.6	14.4	5.08	14.3	138	28	29.2	64.1	255	8.5	4.4	2.482	5.4485	3	2	3	2.19521	102.74	1.78551	559.777	1846838	1847486	1846935	1847084	1267032					228	99	1	0
0	1.8471	0	2	1	4	5	66.6457	2.93729	27.1	108	1	114	1.3	1.69462	2.1	2.5	3.5	15.3	4.24	13.3	142	20	17.3	75.7	160	8.1	4.4	1.4013	6.1317	2	2	3	4.37572	114.18	3.11523	700.116	1835200	1835244	1835200	1835244	1251384					58	145	0	0
0	14.3288	1	1	1	1	2	57.6227	4.3	53.7	108	0.8	109	1.5	0.7	2	3.6	3.4	16.3	2.16	14.3	138	24	27.1	64.1	103	16.8	6.9	4.5528	10.7688	7	2	3	2.36531	22.6234	1.78551	243.627	2069503	2069918	2069506	2069849	1564728	2073864	2073864			243.525	96.2295	0	0
0	26.7171	0	2	3	4	2	37.0985	3.1	31.7	106	0.9	130	1.3	1.6	2.7	4.1	4.6	14.8	3.45	14.7	138	10	10.1	88.6	189	10.3	0.8	1.0403	9.1258	7	2	2	8.77228	181.678	7.77193	1657.96	1588271	1588961	1588271	1588912	1263288					232.366	101.014	0	0
0	0.9278	0	2	1	1	5	58.3562	3.4	37.6	107	0.7	115	1.5	1.4	2	3.5	3.7	17.1	3.57	14.7	141	8	47	46	54	3.9	2	1.833	1.794	3	2	1	0.978723	29.4599	0.851852	52.8511	1702269	1702362	1702269	1702291	1190112					10.5551	185.786	0	0
0	3.5716	0	1	3	1	5	54.877	4.3571	25	97	0.7	128	1.1	2.6	1.9	3.5	5	12.8	4.31	11.8	134	13	15.2	80.5	275	11.5	3	1.748	9.2575	1	1	2	5.29605	157.323	4.1282	1456.41	1454571	1454729	1454571	1454657	973848					114	223	0	0
0	9.0572	0	2	1	1	3	66.2153	3.7	21.8	91	0.7	148	1.3	2.8	1.9	3.4	3.6	15.4	2.58	16.7	132	23	6	4	6	38.9	0	2.334	1.556	4	1	4	0.666667	2.57069	0.0416667	4	1654286	1654649	1654286	1654504	1074240					154.872	137.306	0	1
0	2.0342	0	2	3	4	3	56.0404	4.4	24.9	106	1.4	126	1.1	2.3	2.1	3	3.6	12.9	4.9	13	143	18	20.2	72.2	167	9.6	4.9	1.9392	6.9312	3	2	3	3.57426	86.118	2.59712	596.901	1345602	1345789	1345602	1345650	854688					186	199	0	0
0	2.4461	1	2	3	4	3	75.6743	4.6	28	100	1.1	167	1.4	1.9	1.8	1.7	3.2	14.7	4.86	13.5	140	16	6.3	88.4	218	11.5	4.8	0.7245	10.166	3	3	4	14.0318	300.897	7.62069	3058.92	1632814	1632870	1632814	1632872	969672	1632864	1632864	1632864	1632870	105	99	0	0
0	2.1623	0	1	1	1	5	87.4652	3.04575	25.2	99	0.7	119	1	0.699133	1.8	3.1	3.8	11.2	4.12	15.4	133	15	25.1	68.5	157	8.1	5.2	2.0331	5.5485	3	3	2	2.72908	77.222	2.1746	428.466	1274971	1275136	1274971	1275023	508776					99	143	0	0
0	3.8185	1	1	1	3	5	90	3.75634	26.2	107	2	103	1.2	1.6	1.6	3.1	4.5	13.9	4.09	13.3	141	39	22	67.7	343	7.1	6.8	1.562	4.8067	3	2	2	3.07727	219.59	2.09598	1055.51	1952821	1953013	1952826	1952918	-676944	1989048		1989048		107	184	0	0
[truncated: 47 more columns]
